# Supplementary material for: Continual proteomic divergence of HepG2 cells as a consequence of long-term spheroid culture
Source: Sci Rep. 2021 May 25;11:10917. doi: 10.1038/s41598-021-89907-9 (PMC8149451; doi:10.1038/s41598-021-89907-9)
Supplement: Supplementary file 7 — Supplementary Information 2. [file 41598_2021_89907_MOESM7_ESM.xlsx]

## Sheet: Supplementary Table 1
Supplementary Table 1: Cohort of confidently identified proteins shared across biological replicates of experimental groups
Primary Accession	Entry name	Status	Protein names	Gene names	Organism	GOBP name	GOMF name	GOCC name	GOBP	GOMF	GOCC	D0C1	D0C2	D0C3	D14C1	D14C2	D14C3	D21C1	D21C2	D21C3	D28C1	D28C2	D28C3
P10809	CH60_HUMAN	reviewed	60 kDa heat shock protein, mitochondrial (EC 5.6.1.7) (60 kDa chaperonin) (Chaperonin 60) (CPN60) (Heat shock protein 60) (HSP-60) (Hsp60) (HuCHA60) (Mitochondrial matrix protein P1) (P60 lymphocyte protein)	HSPD1	Homo sapiens (Human)	activation of caspase activity;activation of immune response;activation of innate immune response;adaptive immune response;adaptive immune response based on somatic recombination of immune receptors built from immunoglobulin superfamily domains;B cell activation;B cell activation involved in immune response;B cell cytokine production;B cell mediated immunity;B cell proliferation;biological regula…	adenyl nucleotide binding;adenyl ribonucleotide binding;ATP binding;ATPase activity;binding;catalytic activity;chaperone binding;DNA binding;DNA replication origin binding;double-stranded RNA binding;enzyme binding;hydrolase activity;hydrolase activity, acting on acid anhydrides;hydrolase activity, acting on acid anhydrides, in phosphorus-containing anhydrides;lipopolysaccharide binding;nucleic a…	cell part;cell surface;coated pit;coated vesicle;cytoplasm;cytoplasmic membrane-bounded vesicle;cytoplasmic part;cytoplasmic vesicle;cytosol;early endosome;endosome;extracellular membrane-bounded organelle;extracellular organelle;extracellular region part;extracellular space;extracellular vesicular exosome;intracellular membrane-bounded organelle;intracellular organelle;intracellular organelle lu…	GO:0001775;GO:0001816;GO:0001817;GO:0001819;GO:0002200;GO:0002204;GO:0002208;GO:0002218;GO:0002221;GO:0002224;GO:0002250;GO:0002252;GO:0002253;GO:0002263;GO:0002285;GO:0002312;GO:0002366;GO:0002367;GO:0002368;GO:0002376;GO:0002440;GO:0002443;GO:0002449;GO:0002460;GO:0002562;GO:0002682;GO:0002684;GO:0002694;GO:0002696;GO:0002697;GO:0002699;GO:0002703;GO:0002705;GO:0002706;GO:0002708;GO:0002709;GO:…	GO:0000166;GO:0001530;GO:0002039;GO:0003676;GO:0003677;GO:0003688;GO:0003697;GO:0003723;GO:0003725;GO:0003824;GO:0005488;GO:0005515;GO:0005524;GO:0016462;GO:0016787;GO:0016817;GO:0016818;GO:0016887;GO:0017076;GO:0017111;GO:0019899;GO:0030554;GO:0031625;GO:0032553;GO:0032555;GO:0032559;GO:0035639;GO:0043565;GO:0043566;GO:0051082;GO:0051087	GO:0005615;GO:0005737;GO:0005739;GO:0005743;GO:0005759;GO:0005768;GO:0005769;GO:0005829;GO:0005886;GO:0005905;GO:0009986;GO:0016020;GO:0016023;GO:0019866;GO:0030135;GO:0030141;GO:0031090;GO:0031410;GO:0031966;GO:0031974;GO:0031982;GO:0031988;GO:0032991;GO:0043226;GO:0043227;GO:0043229;GO:0043230;GO:0043231;GO:0043233;GO:0043234;GO:0043235;GO:0044421;GO:0044422;GO:0044424;GO:0044425;GO:0044429;GO:…	0.9685	1.0625	0.9745	1.7074	2.0721	2.1909	1.2556	1.3052	1.6603	1.1759	1.4009	1.2844
P11021	BIP_HUMAN	reviewed	Endoplasmic reticulum chaperone BiP (EC 3.6.4.10) (78 kDa glucose-regulated protein) (GRP-78) (Binding-immunoglobulin protein) (BiP) (Heat shock protein 70 family protein 5) (HSP70 family protein 5) (Heat shock protein family A member 5) (Immunoglobulin heavy chain-binding protein)	HSPA5	Homo sapiens (Human)	activation of signaling protein activity involved in unfolded protein response;anatomical structure arrangement;anatomical structure development;biological regulation;blood coagulation;catabolic process;cell activation;cell communication;cellular catabolic process;cellular macromolecule catabolic process;cellular macromolecule metabolic process;cellular metabolic process;cellular process;cellular…	adenyl nucleotide binding;adenyl ribonucleotide binding;ATP binding;ATPase activity;binding;calcium ion binding;catalytic activity;cation binding;chaperone binding;enzyme binding;glycoprotein binding;hydrolase activity;hydrolase activity, acting on acid anhydrides;hydrolase activity, acting on acid anhydrides, in phosphorus-containing anhydrides;ion binding;metal ion binding;misfolded protein bin…	adherens junction;anchoring junction;cell junction;cell part;cell surface;cell-substrate adherens junction;cell-substrate junction;cytoplasmic membrane-bounded vesicle;cytoplasmic part;cytoplasmic vesicle;endoplasmic reticulum;endoplasmic reticulum chaperone complex;endoplasmic reticulum lumen;endoplasmic reticulum membrane;endoplasmic reticulum part;endoplasmic reticulum-Golgi intermediate compa…	GO:0001775;GO:0001932;GO:0002576;GO:0006457;GO:0006508;GO:0006511;GO:0006810;GO:0006887;GO:0006950;GO:0006983;GO:0006984;GO:0006986;GO:0006987;GO:0007154;GO:0007165;GO:0007596;GO:0007599;GO:0008152;GO:0009056;GO:0009057;GO:0009267;GO:0009605;GO:0009607;GO:0009893;GO:0009966;GO:0009968;GO:0009987;GO:0009991;GO:0010033;GO:0010498;GO:0010604;GO:0010646;GO:0010648;GO:0010941;GO:0016192;GO:0017015;GO:…	GO:0000166;GO:0001948;GO:0003824;GO:0005488;GO:0005509;GO:0005515;GO:0005524;GO:0016462;GO:0016787;GO:0016817;GO:0016818;GO:0016887;GO:0017076;GO:0017111;GO:0019899;GO:0019904;GO:0030554;GO:0031625;GO:0032553;GO:0032555;GO:0032559;GO:0035639;GO:0043021;GO:0043022;GO:0043167;GO:0043169;GO:0046872;GO:0051082;GO:0051087;GO:0051787	GO:0005634;GO:0005739;GO:0005783;GO:0005788;GO:0005789;GO:0005790;GO:0005793;GO:0005886;GO:0005912;GO:0005924;GO:0005925;GO:0009986;GO:0016020;GO:0016021;GO:0016023;GO:0030054;GO:0030055;GO:0030176;GO:0030496;GO:0031090;GO:0031224;GO:0031227;GO:0031300;GO:0031301;GO:0031410;GO:0031974;GO:0031982;GO:0031988;GO:0032991;GO:0034663;GO:0042470;GO:0043226;GO:0043227;GO:0043229;GO:0043230;GO:0043231;GO:…	0.9754	0.994	1.0369	1.0825	1.2003	1.3243	1.4507	1.5222	1.7281	1.733	1.792	1.7759
P14625	ENPL_HUMAN	reviewed	Endoplasmin (94 kDa glucose-regulated protein) (GRP-94) (Heat shock protein 90 kDa beta member 1) (Tumor rejection antigen 1) (gp96 homolog)	HSP90B1	Homo sapiens (Human)	actin cytoskeleton organization;actin filament organization;actin filament-based process;actin rod assembly;activation of immune response;activation of innate immune response;biological regulation;catabolic process;cellular catabolic process;cellular component assembly;cellular component assembly at cellular level;cellular component organization;cellular component organization at cellular level;c…	adenyl nucleotide binding;adenyl ribonucleotide binding;ATP binding;binding;calcium ion binding;cation binding;enzyme binding;ion binding;lipoprotein particle receptor binding;low-density lipoprotein particle receptor binding;metal ion binding;nucleic acid binding;nucleotide binding;phosphatase binding;protein binding;protein phosphatase binding;purine nucleotide binding;purine ribonucleoside tri…	adherens junction;anchoring junction;cell junction;cell part;cell-substrate adherens junction;cell-substrate junction;cytoplasmic membrane-bounded vesicle;cytoplasmic membrane-bounded vesicle lumen;cytoplasmic part;cytoplasmic vesicle;cytoplasmic vesicle part;cytosol;endocytic vesicle lumen;endoplasmic reticulum;endoplasmic reticulum lumen;endoplasmic reticulum membrane;endoplasmic reticulum part…	GO:0001666;GO:0002218;GO:0002221;GO:0002224;GO:0002253;GO:0002376;GO:0002682;GO:0002684;GO:0002757;GO:0002758;GO:0002764;GO:0006457;GO:0006508;GO:0006511;GO:0006810;GO:0006897;GO:0006898;GO:0006950;GO:0006952;GO:0006955;GO:0006984;GO:0006986;GO:0006996;GO:0007010;GO:0007015;GO:0007165;GO:0008152;GO:0009056;GO:0009057;GO:0009987;GO:0010033;GO:0010324;GO:0010498;GO:0010921;GO:0010941;GO:0015031;GO:…	GO:0000166;GO:0003676;GO:0003723;GO:0005102;GO:0005488;GO:0005509;GO:0005515;GO:0005524;GO:0017076;GO:0019899;GO:0019902;GO:0019903;GO:0030554;GO:0032553;GO:0032555;GO:0032559;GO:0035639;GO:0043167;GO:0043169;GO:0046790;GO:0046872;GO:0050750;GO:0070325	GO:0005576;GO:0005634;GO:0005783;GO:0005788;GO:0005789;GO:0005829;GO:0005886;GO:0005912;GO:0005924;GO:0005925;GO:0016020;GO:0016023;GO:0030054;GO:0030055;GO:0030496;GO:0031012;GO:0031090;GO:0031410;GO:0031974;GO:0031982;GO:0031983;GO:0031988;GO:0042470;GO:0043226;GO:0043227;GO:0043229;GO:0043230;GO:0043231;GO:0043233;GO:0044421;GO:0044422;GO:0044424;GO:0044425;GO:0044432;GO:0044433;GO:0044444;GO:…	0.9888	0.973	1.0391	1.061	1.0698	1.1102	1.3892	1.6125	1.5606	1.6452	1.8149	1.8323
Q8WZ42	TITIN_HUMAN	reviewed	Titin (EC 2.7.11.1) (Connectin) (Rhabdomyosarcoma antigen MU-RMS-40.14)	TTN	Homo sapiens (Human)	actin cytoskeleton organization;actin filament organization;actin filament-based movement;actin filament-based process;actin-mediated cell contraction;actin-myosin filament sliding;actomyosin structure organization;anatomical structure development;anatomical structure formation involved in morphogenesis;anatomical structure morphogenesis;biological regulation;blood coagulation;cardiac muscle cont…	actin binding;actin filament binding;actinin binding;adenyl nucleotide binding;adenyl ribonucleotide binding;alpha-actinin binding;ATP binding;binding;calcium ion binding;calmodulin binding;catalytic activity;cation binding;cytoskeletal protein binding;enzyme binding;identical protein binding;ion binding;kinase activity;kinase binding;metal ion binding;muscle alpha-actinin binding;nucleotide bind…	cell part;chromosome;condensed chromosome;condensed nuclear chromosome;contractile fiber part;cytoplasmic part;cytoskeletal part;cytosol;extracellular membrane-bounded organelle;extracellular organelle;extracellular region;extracellular region part;extracellular vesicular exosome;I band;intracellular non-membrane-bounded organelle;intracellular organelle;intracellular organelle part;intracellular…	GO:0001775;GO:0001932;GO:0002576;GO:0003008;GO:0003012;GO:0003300;GO:0006139;GO:0006259;GO:0006323;GO:0006461;GO:0006464;GO:0006468;GO:0006793;GO:0006796;GO:0006807;GO:0006810;GO:0006887;GO:0006928;GO:0006936;GO:0006941;GO:0006996;GO:0007010;GO:0007015;GO:0007076;GO:0007596;GO:0007599;GO:0008152;GO:0009581;GO:0009582;GO:0009605;GO:0009612;GO:0009628;GO:0009653;GO:0009987;GO:0010035;GO:0010038;GO:…	GO:0000166;GO:0002020;GO:0003779;GO:0003824;GO:0004672;GO:0004674;GO:0004713;GO:0005198;GO:0005488;GO:0005509;GO:0005515;GO:0005516;GO:0005524;GO:0008092;GO:0008307;GO:0016301;GO:0016740;GO:0016772;GO:0016773;GO:0017076;GO:0019899;GO:0019900;GO:0019901;GO:0030554;GO:0031433;GO:0032553;GO:0032555;GO:0032559;GO:0035639;GO:0042802;GO:0042805;GO:0043167;GO:0043169;GO:0043621;GO:0046872;GO:0051015;GO:…	GO:0000228;GO:0000793;GO:0000794;GO:0005576;GO:0005694;GO:0005829;GO:0005865;GO:0030018;GO:0031430;GO:0031674;GO:0031982;GO:0031988;GO:0043226;GO:0043227;GO:0043228;GO:0043229;GO:0043230;GO:0043232;GO:0044421;GO:0044422;GO:0044424;GO:0044428;GO:0044430;GO:0044444;GO:0044446;GO:0044449;GO:0044464;GO:0065010;GO:0070062	0.9924	0.9638	1.0252	1.3107	1.2766	1.1396	1.2486	1.0267	1.0017	1.1376	1.1729	1.3344
P07237	PDIA1_HUMAN	reviewed	Protein disulfide-isomerase (PDI) (EC 5.3.4.1) (Cellular thyroid hormone-binding protein) (Prolyl 4-hydroxylase subunit beta) (p55)	P4HB	Homo sapiens (Human)	4-hydroxyproline metabolic process;amine metabolic process;biological regulation;carboxylic acid metabolic process;cell redox homeostasis;cellular amine metabolic process;cellular amino acid metabolic process;cellular component organization;cellular component organization at cellular level;cellular component organization or biogenesis;cellular component organization or biogenesis at cellular leve…	catalytic activity;endopeptidase activity;hydrolase activity;intramolecular oxidoreductase activity;intramolecular oxidoreductase activity, interconverting keto- and enol-groups;intramolecular oxidoreductase activity, transposing S-S bonds;isomerase activity;oxidoreductase activity;oxidoreductase activity, acting on paired donors, with incorporation or reduction of molecular oxygen;oxidoreductase…	adherens junction;anchoring junction;cell junction;cell part;cell-substrate adherens junction;cell-substrate junction;cytoplasmic membrane-bounded vesicle;cytoplasmic part;cytoplasmic vesicle;endoplasmic reticulum;endoplasmic reticulum lumen;endoplasmic reticulum part;endoplasmic reticulum-Golgi intermediate compartment;extracellular membrane-bounded organelle;extracellular organelle;extracellula…	GO:0000302;GO:0001666;GO:0006082;GO:0006457;GO:0006464;GO:0006508;GO:0006520;GO:0006575;GO:0006807;GO:0006950;GO:0006979;GO:0008152;GO:0009308;GO:0009987;GO:0010035;GO:0016043;GO:0018193;GO:0018208;GO:0018401;GO:0019471;GO:0019511;GO:0019538;GO:0019725;GO:0019752;GO:0030198;GO:0032787;GO:0033554;GO:0034641;GO:0034976;GO:0042157;GO:0042180;GO:0042221;GO:0042592;GO:0043062;GO:0043170;GO:0043412;GO:…	GO:0003756;GO:0003824;GO:0004175;GO:0004656;GO:0008233;GO:0016491;GO:0016705;GO:0016706;GO:0016787;GO:0016853;GO:0016860;GO:0016862;GO:0016864;GO:0019798;GO:0031543;GO:0031545;GO:0070011	GO:0005576;GO:0005783;GO:0005788;GO:0005793;GO:0005886;GO:0005912;GO:0005924;GO:0005925;GO:0016020;GO:0016023;GO:0016222;GO:0030054;GO:0030055;GO:0031410;GO:0031974;GO:0031982;GO:0031988;GO:0032991;GO:0042470;GO:0043226;GO:0043227;GO:0043229;GO:0043230;GO:0043231;GO:0043233;GO:0043234;GO:0044421;GO:0044422;GO:0044424;GO:0044432;GO:0044444;GO:0044446;GO:0044464;GO:0048770;GO:0065010;GO:0070013;GO:…	1.0068	0.9523	1.0445	1.0214	1.1343	1.2868	1.5558	1.7227	1.7172	1.7461	1.6835	1.8637
P06733	ENOA_HUMAN	reviewed	Alpha-enolase (EC 4.2.1.11) (2-phospho-D-glycerate hydro-lyase) (C-myc promoter-binding protein) (Enolase 1) (MBP-1) (MPB-1) (Non-neural enolase) (NNE) (Phosphopyruvate hydratase) (Plasminogen-binding protein)	ENO1	Homo sapiens (Human)	alcohol biosynthetic process;alcohol metabolic process;biological regulation;biosynthetic process;carbohydrate biosynthetic process;carbohydrate metabolic process;cellular biosynthetic process;cellular carbohydrate biosynthetic process;cellular carbohydrate metabolic process;cellular macromolecule biosynthetic process;cellular macromolecule metabolic process;cellular metabolic process;cellular ni…	binding;carbon-oxygen lyase activity;catalytic activity;cation binding;DNA binding;enzyme binding;GTPase binding;hydro-lyase activity;ion binding;lyase activity;magnesium ion binding;metal ion binding;nucleic acid binding;nucleic acid binding transcription factor activity;phosphopyruvate hydratase activity;protein binding;protein binding transcription factor activity;sequence-specific DNA binding…	cell part;contractile fiber part;cytoplasm;cytoplasmic part;cytosol;cytosolic part;extracellular membrane-bounded organelle;extracellular organelle;extracellular region part;extracellular space;extracellular vesicular exosome;intracellular membrane-bounded organelle;intracellular organelle;intracellular part;M band;macromolecular complex;membrane;membrane-bounded organelle;membrane-bounded vesicl…	GO:0000122;GO:0001558;GO:0005975;GO:0005996;GO:0006006;GO:0006066;GO:0006094;GO:0006139;GO:0006351;GO:0006355;GO:0006357;GO:0006807;GO:0008152;GO:0009058;GO:0009059;GO:0009607;GO:0009615;GO:0009889;GO:0009890;GO:0009892;GO:0009987;GO:0010468;GO:0010556;GO:0010558;GO:0010605;GO:0010629;GO:0016051;GO:0016070;GO:0019219;GO:0019222;GO:0019318;GO:0019319;GO:0030308;GO:0031323;GO:0031324;GO:0031326;GO:…	GO:0000287;GO:0000988;GO:0000989;GO:0001071;GO:0003676;GO:0003677;GO:0003700;GO:0003712;GO:0003714;GO:0003824;GO:0004634;GO:0005488;GO:0005515;GO:0016829;GO:0016835;GO:0016836;GO:0019899;GO:0043167;GO:0043169;GO:0046872;GO:0051020	GO:0000015;GO:0005615;GO:0005634;GO:0005737;GO:0005829;GO:0005886;GO:0016020;GO:0031430;GO:0031982;GO:0031988;GO:0032991;GO:0043226;GO:0043227;GO:0043229;GO:0043230;GO:0043231;GO:0043234;GO:0044421;GO:0044422;GO:0044424;GO:0044444;GO:0044445;GO:0044449;GO:0044464;GO:0065010;GO:0070062	1.0528	0.9832	0.9725	0.6937	0.746	0.74	0.7948	0.7491	0.8748	0.6589	0.6063	0.625
P60709	ACTB_HUMAN	reviewed	Actin, cytoplasmic 1 (Beta-actin) [Cleaved into: Actin, cytoplasmic 1, N-terminally processed]	ACTB	Homo sapiens (Human)	adherens junction organization;anatomical structure development;anatomical structure homeostasis;ATP-dependent chromatin remodeling;axon guidance;biological adhesion;biological regulation;blood coagulation;cell adhesion;cell junction assembly;cell junction organization;cell surface receptor linked signaling pathway;cell-cell adhesion;cell-cell junction organization;cellular component assembly;cel…	adenyl nucleotide binding;adenyl ribonucleotide binding;ATP binding;binding;cytoskeletal protein binding;enzyme binding;identical protein binding;kinesin binding;nitric-oxide synthase binding;nucleotide binding;protein binding;purine nucleotide binding;purine ribonucleoside triphosphate binding;purine ribonucleotide binding;ribonucleotide binding;structural constituent of cytoskeleton;structural …	adherens junction;anchoring junction;axon;blood microparticle;cell cortex part;cell junction;cell part;cell projection;cell-substrate adherens junction;cell-substrate junction;chromatin;chromosomal part;cortical cytoskeleton;cytoplasm;cytoplasmic part;cytoskeletal part;cytoskeleton;cytosol;extracellular membrane-bounded organelle;extracellular organelle;extracellular region part;extracellular spa…	GO:0001894;GO:0001895;GO:0002376;GO:0006325;GO:0006338;GO:0006457;GO:0006458;GO:0006928;GO:0006935;GO:0006950;GO:0006952;GO:0006955;GO:0006996;GO:0007155;GO:0007165;GO:0007166;GO:0007167;GO:0007169;GO:0007264;GO:0007411;GO:0007596;GO:0007599;GO:0008152;GO:0009605;GO:0009987;GO:0010033;GO:0016043;GO:0016337;GO:0016568;GO:0019538;GO:0021762;GO:0022607;GO:0022610;GO:0032501;GO:0032502;GO:0034109;GO:…	GO:0000166;GO:0005198;GO:0005200;GO:0005488;GO:0005515;GO:0005524;GO:0008092;GO:0008134;GO:0017076;GO:0019894;GO:0019899;GO:0030554;GO:0030957;GO:0032553;GO:0032555;GO:0032559;GO:0035639;GO:0042802;GO:0050998	GO:0000123;GO:0000785;GO:0000790;GO:0005615;GO:0005654;GO:0005737;GO:0005829;GO:0005856;GO:0005886;GO:0005912;GO:0005924;GO:0005925;GO:0014069;GO:0016020;GO:0030054;GO:0030055;GO:0030424;GO:0030529;GO:0030863;GO:0031982;GO:0031988;GO:0032991;GO:0034708;GO:0035097;GO:0035267;GO:0042995;GO:0043005;GO:0043189;GO:0043226;GO:0043227;GO:0043228;GO:0043229;GO:0043230;GO:0043232;GO:0043234;GO:0044421;GO:…	1.0143	1.0124	0.9739	1.0097	1.1062	1.0227	0.8563	0.8072	0.9582	0.8934	0.8428	0.8863
Q9P2E9	RRBP1_HUMAN	reviewed	Ribosome-binding protein 1 (180 kDa ribosome receptor homolog) (RRp) (ES/130-related protein) (Ribosome receptor protein)	RRBP1	Homo sapiens (Human)	biosynthetic process;cell differentiation;cellular biosynthetic process;cellular developmental process;cellular macromolecule biosynthetic process;cellular macromolecule metabolic process;cellular metabolic process;cellular process;cellular protein metabolic process;developmental process;establishment of localization;establishment of protein localization;macromolecule biosynthetic process;macromo…	receptor activity	cell part;cytoplasmic part;endoplasmic reticulum;endoplasmic reticulum part;integral to endoplasmic reticulum membrane;integral to membrane;integral to organelle membrane;intracellular membrane-bounded organelle;intracellular non-membrane-bounded organelle;intracellular organelle;intracellular organelle part;intracellular part;intrinsic to endoplasmic reticulum membrane;intrinsic to membrane;intr…	GO:0001649;GO:0006412;GO:0006810;GO:0008152;GO:0009058;GO:0009059;GO:0009987;GO:0015031;GO:0019538;GO:0030154;GO:0032502;GO:0034645;GO:0043170;GO:0044237;GO:0044238;GO:0044249;GO:0044260;GO:0044267;GO:0045184;GO:0048869;GO:0051234	GO:0004872	GO:0005783;GO:0005840;GO:0016020;GO:0016021;GO:0030176;GO:0030529;GO:0031224;GO:0031227;GO:0031300;GO:0031301;GO:0032991;GO:0043226;GO:0043227;GO:0043228;GO:0043229;GO:0043231;GO:0043232;GO:0044422;GO:0044424;GO:0044425;GO:0044432;GO:0044444;GO:0044446;GO:0044464	0.9861	1.0269	0.9871	0.9431	0.9744	0.9981	0.9819	1.0762	1.0734	0.9585	0.9876	1.0082
Q13813	SPTN1_HUMAN	reviewed	Spectrin alpha chain, non-erythrocytic 1 (Alpha-II spectrin) (Fodrin alpha chain) (Spectrin, non-erythroid alpha subunit)	SPTAN1	Homo sapiens (Human)	actin filament capping;apoptosis;axon guidance;biological regulation;cell death;cellular component disassembly;cellular component disassembly at cellular level;cellular component disassembly involved in apoptosis;cellular component organization;cellular component organization at cellular level;cellular component organization or biogenesis;cellular component organization or biogenesis at cellular …	actin binding;binding;calcium ion binding;cation binding;cytoskeletal protein binding;ion binding;metal ion binding;protein binding;structural constituent of cytoskeleton;structural molecule activity	adherens junction;anchoring junction;cell cortex part;cell junction;cell part;cell-cell adherens junction;cell-cell junction;contractile fiber part;cuticular plate;cytoplasmic part;cytoskeletal part;cytoskeleton;cytosol;extracellular membrane-bounded organelle;extracellular organelle;extracellular region part;extracellular vesicular exosome;fascia adherens;intracellular membrane-bounded organelle…	GO:0006915;GO:0006921;GO:0006935;GO:0007411;GO:0008064;GO:0008219;GO:0009605;GO:0009987;GO:0010639;GO:0012501;GO:0016043;GO:0016265;GO:0022411;GO:0030832;GO:0030833;GO:0030834;GO:0030835;GO:0030837;GO:0031333;GO:0032271;GO:0032272;GO:0032535;GO:0032956;GO:0032970;GO:0033043;GO:0040011;GO:0042221;GO:0042330;GO:0043242;GO:0043244;GO:0043254;GO:0044087;GO:0048519;GO:0048523;GO:0050789;GO:0050794;GO:…	GO:0003779;GO:0005198;GO:0005200;GO:0005488;GO:0005509;GO:0005515;GO:0008092;GO:0043167;GO:0043169;GO:0046872	GO:0005829;GO:0005856;GO:0005911;GO:0005912;GO:0005913;GO:0005916;GO:0008091;GO:0015630;GO:0016020;GO:0016328;GO:0030018;GO:0030054;GO:0031982;GO:0031988;GO:0032437;GO:0043226;GO:0043227;GO:0043228;GO:0043229;GO:0043230;GO:0043231;GO:0043232;GO:0044421;GO:0044422;GO:0044424;GO:0044425;GO:0044430;GO:0044444;GO:0044446;GO:0044448;GO:0044449;GO:0044459;GO:0044464;GO:0065010;GO:0070062;GO:0070161	1.0059	0.999	0.9954	1.1477	1.1658	1.1969	1.149	1.247	1.1796	1.3119	1.3941	1.318
P49327	FAS_HUMAN	reviewed	Fatty acid synthase (EC 2.3.1.85) [Includes: [Acyl-carrier-protein] S-acetyltransferase (EC 2.3.1.38); [Acyl-carrier-protein] S-malonyltransferase (EC 2.3.1.39); 3-oxoacyl-[acyl-carrier-protein] synthase (EC 2.3.1.41); 3-oxoacyl-[acyl-carrier-protein] reductase (EC 1.1.1.100); 3-hydroxyacyl-[acyl-carrier-protein] dehydratase (EC 4.2.1.59); Enoyl-[acyl-carrier-protein] reductase (EC 1.3.1.39); Ole…	FASN	Homo sapiens (Human)	acetyl-CoA metabolic process;acyl-CoA biosynthetic process;acyl-CoA metabolic process;acylglycerol biosynthetic process;acylglycerol metabolic process;amine metabolic process;biological regulation;biosynthetic process;carboxylic acid biosynthetic process;carboxylic acid metabolic process;cell differentiation;cellular amine metabolic process;cellular amino acid metabolic process;cellular biosynthe…	[acyl-carrier-protein] S-acetyltransferase activity;[acyl-carrier-protein] S-malonyltransferase activity;3-hydroxyacyl-[acyl-carrier-protein] dehydratase activity;3-hydroxyoctanoyl-[acyl-carrier-protein] dehydratase activity;3-hydroxypalmitoyl-[acyl-carrier-protein] dehydratase activity;3-oxoacyl-[acyl-carrier-protein] reductase (NADPH) activity;3-oxoacyl-[acyl-carrier-protein] synthase activity;…	cell part;cytoplasm;cytoplasmic membrane-bounded vesicle;cytoplasmic part;cytoplasmic vesicle;cytosol;extracellular membrane-bounded organelle;extracellular organelle;extracellular region part;extracellular vesicular exosome;glycogen granule;Golgi apparatus;intracellular membrane-bounded organelle;intracellular organelle;intracellular part;melanosome;membrane;membrane-bounded organelle;membrane-b…	GO:0001649;GO:0006082;GO:0006084;GO:0006091;GO:0006112;GO:0006520;GO:0006575;GO:0006629;GO:0006631;GO:0006633;GO:0006637;GO:0006638;GO:0006639;GO:0006641;GO:0006662;GO:0006732;GO:0006766;GO:0006767;GO:0006807;GO:0008152;GO:0008610;GO:0009058;GO:0009108;GO:0009308;GO:0009893;GO:0009987;GO:0010033;GO:0015939;GO:0015980;GO:0016053;GO:0018904;GO:0019222;GO:0019432;GO:0019752;GO:0030154;GO:0031323;GO:…	GO:0000166;GO:0003824;GO:0004312;GO:0004313;GO:0004314;GO:0004315;GO:0004316;GO:0004317;GO:0004319;GO:0004320;GO:0005488;GO:0008144;GO:0008270;GO:0016295;GO:0016296;GO:0016297;GO:0016407;GO:0016417;GO:0016418;GO:0016419;GO:0016420;GO:0016491;GO:0016614;GO:0016616;GO:0016627;GO:0016628;GO:0016740;GO:0016746;GO:0016747;GO:0016787;GO:0016788;GO:0016790;GO:0016829;GO:0016835;GO:0016836;GO:0019171;GO:…	GO:0005737;GO:0005739;GO:0005794;GO:0005829;GO:0005886;GO:0016020;GO:0016023;GO:0031410;GO:0031982;GO:0031988;GO:0042470;GO:0042587;GO:0043226;GO:0043227;GO:0043229;GO:0043230;GO:0043231;GO:0044421;GO:0044424;GO:0044444;GO:0044464;GO:0048770;GO:0065010;GO:0070062	1.0643	0.9453	1.005	0.7503	0.7466	0.7379	0.9078	0.8786	0.8285	0.7783	0.6934	0.7793
Q14204	DYHC1_HUMAN	reviewed	Cytoplasmic dynein 1 heavy chain 1 (Cytoplasmic dynein heavy chain 1) (Dynein heavy chain, cytosolic)	DYNC1H1	Homo sapiens (Human)	antigen processing and presentation;antigen processing and presentation of exogenous antigen;antigen processing and presentation of exogenous peptide antigen;antigen processing and presentation of exogenous peptide antigen via MHC class II;antigen processing and presentation of peptide antigen;antigen processing and presentation of peptide antigen via MHC class II;antigen processing and presentat…	adenyl nucleotide binding;adenyl ribonucleotide binding;ATP binding;ATPase activity;binding;catalytic activity;hydrolase activity;hydrolase activity, acting on acid anhydrides;hydrolase activity, acting on acid anhydrides, in phosphorus-containing anhydrides;microtubule motor activity;motor activity;nucleoside-triphosphatase activity;nucleotide binding;purine nucleotide binding;purine ribonucleos…	cell part;cell projection;centrosome;cytoplasmic dynein complex;cytoplasmic part;cytoskeletal part;cytosol;dynein complex;extracellular membrane-bounded organelle;extracellular organelle;extracellular region part;extracellular vesicular exosome;filopodium;intracellular non-membrane-bounded organelle;intracellular organelle;intracellular organelle part;intracellular part;macromolecular complex;mem…	GO:0000086;GO:0000226;GO:0000278;GO:0002376;GO:0002478;GO:0002495;GO:0002504;GO:0006810;GO:0006928;GO:0006996;GO:0007010;GO:0007017;GO:0007018;GO:0007049;GO:0007051;GO:0007052;GO:0009987;GO:0016043;GO:0019882;GO:0019884;GO:0019886;GO:0022402;GO:0022607;GO:0022618;GO:0033962;GO:0034063;GO:0034621;GO:0034622;GO:0043933;GO:0048002;GO:0051234;GO:0051293;GO:0051649;GO:0051656;GO:0065003;GO:0071826;GO:…	GO:0000166;GO:0003774;GO:0003777;GO:0003824;GO:0005488;GO:0005524;GO:0016462;GO:0016787;GO:0016817;GO:0016818;GO:0016887;GO:0017076;GO:0017111;GO:0030554;GO:0032553;GO:0032555;GO:0032559;GO:0035639	GO:0005813;GO:0005815;GO:0005829;GO:0005868;GO:0005874;GO:0005875;GO:0016020;GO:0030175;GO:0030286;GO:0031982;GO:0031988;GO:0032991;GO:0042995;GO:0043226;GO:0043227;GO:0043228;GO:0043229;GO:0043230;GO:0043232;GO:0043234;GO:0044421;GO:0044422;GO:0044424;GO:0044430;GO:0044444;GO:0044446;GO:0044464;GO:0065010;GO:0070062	0.999	0.981	1.0209	0.8508	0.7906	0.842	1.0214	0.9706	0.9301	1.2378	1.1409	1.1894
P27797	CALR_HUMAN	reviewed	Calreticulin (CRP55) (Calregulin) (Endoplasmic reticulum resident protein 60) (ERp60) (HACBP) (grp60)	CALR	Homo sapiens (Human)	actin cytoskeleton organization;actin filament-based process;aging;antigen processing and presentation;antigen processing and presentation of exogenous antigen;antigen processing and presentation of exogenous peptide antigen;antigen processing and presentation of exogenous peptide antigen via MHC class I;antigen processing and presentation of exogenous peptide antigen via MHC class I, TAP-depende…	androgen receptor binding;binding;calcium ion binding;carbohydrate binding;cation binding;chaperone binding;complement binding;complement component C1q binding;DNA binding;enzyme binding;glycoprotein binding;hormone binding;hormone receptor binding;integrin binding;ion binding;iron ion binding;metal ion binding;mRNA binding;nuclear hormone receptor binding;nucleic acid binding;opsonin binding;pep…	acrosomal vesicle;adherens junction;anchoring junction;cell junction;cell part;cell surface;cell-substrate adherens junction;cell-substrate junction;cytoplasm;cytoplasmic membrane-bounded vesicle;cytoplasmic membrane-bounded vesicle lumen;cytoplasmic part;cytoplasmic vesicle;cytoplasmic vesicle part;cytosol;endocytic vesicle lumen;endoplasmic reticulum;endoplasmic reticulum lumen;endoplasmic reti…	GO:0000122;GO:0002376;GO:0002474;GO:0002478;GO:0002479;GO:0002501;GO:0002502;GO:0002682;GO:0002684;GO:0002685;GO:0002687;GO:0002688;GO:0002690;GO:0005975;GO:0006275;GO:0006355;GO:0006357;GO:0006417;GO:0006457;GO:0006461;GO:0006464;GO:0006486;GO:0006487;GO:0006605;GO:0006611;GO:0006810;GO:0006873;GO:0006874;GO:0006875;GO:0006886;GO:0006897;GO:0006898;GO:0006913;GO:0006950;GO:0006984;GO:0006986;GO:…	GO:0001846;GO:0001848;GO:0001849;GO:0001948;GO:0003676;GO:0003677;GO:0003723;GO:0003729;GO:0005102;GO:0005178;GO:0005488;GO:0005506;GO:0005509;GO:0005515;GO:0008270;GO:0019899;GO:0030246;GO:0031625;GO:0032403;GO:0035257;GO:0035258;GO:0042277;GO:0042562;GO:0043167;GO:0043169;GO:0044183;GO:0046872;GO:0046914;GO:0050681;GO:0051082;GO:0051087;GO:0051427	GO:0001669;GO:0005576;GO:0005578;GO:0005615;GO:0005622;GO:0005634;GO:0005737;GO:0005783;GO:0005788;GO:0005790;GO:0005794;GO:0005829;GO:0005844;GO:0005912;GO:0005924;GO:0005925;GO:0009897;GO:0009986;GO:0016020;GO:0016021;GO:0016023;GO:0030054;GO:0030055;GO:0030141;GO:0030176;GO:0030529;GO:0031012;GO:0031224;GO:0031227;GO:0031300;GO:0031301;GO:0031410;GO:0031974;GO:0031982;GO:0031983;GO:0031988;GO:…	0.9828	1.0358	0.9847	1.1534	1.3727	1.3009	1.1381	1.2467	1.4168	1.1172	1.1666	1.1007
P08238	HS90B_HUMAN	reviewed	Heat shock protein HSP 90-beta (HSP 90) (Heat shock 84 kDa) (HSP 84) (HSP84)	HSP90AB1	Homo sapiens (Human)	anatomical structure development;axon guidance;biological regulation;cellular macromolecule metabolic process;cellular metabolic process;cellular process;cellular protein metabolic process;cellular response to chemical stimulus;cellular response to cytokine stimulus;cellular response to heat;cellular response to interleukin-4;cellular response to organic substance;cellular response to stimulus;ce…	adenyl nucleotide binding;adenyl ribonucleotide binding;antigen binding;ATP binding;binding;double-stranded RNA binding;enzyme binding;enzyme regulator activity;kinase binding;MHC class II protein complex binding;MHC protein complex binding;nitric-oxide synthase regulator activity;nucleic acid binding;nucleotide binding;protein binding;protein domain specific binding;purine nucleotide binding;pur…	cell part;cytoplasm;cytoplasmic membrane-bounded vesicle;cytoplasmic part;cytoplasmic vesicle;cytosol;extracellular membrane-bounded organelle;extracellular organelle;extracellular region part;extracellular vesicular exosome;intracellular membrane-bounded organelle;intracellular organelle;intracellular organelle part;intracellular part;melanosome;membrane;membrane-bounded organelle;membrane-bound…	GO:0001890;GO:0001959;GO:0002376;GO:0002682;GO:0006457;GO:0006935;GO:0006950;GO:0006952;GO:0006955;GO:0006986;GO:0007165;GO:0007411;GO:0008152;GO:0009266;GO:0009408;GO:0009605;GO:0009628;GO:0009889;GO:0009891;GO:0009892;GO:0009893;GO:0009894;GO:0009895;GO:0009966;GO:0009987;GO:0010033;GO:0010605;GO:0019062;GO:0019222;GO:0019538;GO:0022414;GO:0022415;GO:0023051;GO:0030162;GO:0030522;GO:0031323;GO:…	GO:0000166;GO:0003676;GO:0003723;GO:0003725;GO:0003823;GO:0005488;GO:0005515;GO:0005524;GO:0017076;GO:0019899;GO:0019900;GO:0019904;GO:0023023;GO:0023026;GO:0030234;GO:0030235;GO:0030554;GO:0030911;GO:0032553;GO:0032555;GO:0032559;GO:0035639	GO:0005654;GO:0005737;GO:0005739;GO:0005829;GO:0016020;GO:0016023;GO:0031410;GO:0031982;GO:0031988;GO:0042470;GO:0043226;GO:0043227;GO:0043229;GO:0043230;GO:0043231;GO:0044421;GO:0044422;GO:0044424;GO:0044428;GO:0044444;GO:0044446;GO:0044464;GO:0048770;GO:0065010;GO:0070062	1.0007	1.0446	0.9581	0.8186	0.7962	0.773	0.7509	0.6706	0.7358	0.6086	0.6466	0.6413
Q01082	SPTB2_HUMAN	reviewed	Spectrin beta chain, non-erythrocytic 1 (Beta-II spectrin) (Fodrin beta chain) (Spectrin, non-erythroid beta chain 1)	SPTBN1	Homo sapiens (Human)	actin filament capping;axon guidance;biological regulation;cell cycle cytokinesis;cell cycle process;cellular component assembly;cellular component assembly at cellular level;cellular component organization;cellular component organization at cellular level;cellular component organization or biogenesis;cellular component organization or biogenesis at cellular level;cellular macromolecule metabolic…	actin binding;ankyrin binding;binding;cytoskeletal protein binding;enzyme binding;GTPase binding;lipid binding;phospholipid binding;protein binding;structural constituent of cytoskeleton;structural molecule activity	axolemma;axon part;cell cortex part;cell part;cell projection membrane;cell projection part;contractile fiber part;cuticular plate;cytoplasm;cytoplasmic part;cytoskeletal part;cytoskeleton;cytosol;extracellular membrane-bounded organelle;extracellular organelle;extracellular region part;extracellular vesicular exosome;intracellular non-membrane-bounded organelle;intracellular organelle;intracellu…	GO:0000281;GO:0000910;GO:0006464;GO:0006468;GO:0006605;GO:0006606;GO:0006793;GO:0006796;GO:0006810;GO:0006886;GO:0006892;GO:0006893;GO:0006913;GO:0006935;GO:0007009;GO:0007182;GO:0007184;GO:0007411;GO:0008064;GO:0008152;GO:0009605;GO:0009987;GO:0010639;GO:0015031;GO:0016043;GO:0016044;GO:0016192;GO:0016310;GO:0017038;GO:0019538;GO:0022402;GO:0022607;GO:0030832;GO:0030833;GO:0030834;GO:0030835;GO:…	GO:0003779;GO:0005198;GO:0005200;GO:0005488;GO:0005515;GO:0005543;GO:0008092;GO:0008289;GO:0019899;GO:0030506;GO:0051020	GO:0005730;GO:0005737;GO:0005829;GO:0005856;GO:0008091;GO:0014731;GO:0030673;GO:0031253;GO:0031256;GO:0031430;GO:0031982;GO:0031988;GO:0032437;GO:0032589;GO:0032991;GO:0033267;GO:0043226;GO:0043227;GO:0043228;GO:0043229;GO:0043230;GO:0043232;GO:0043234;GO:0044421;GO:0044422;GO:0044424;GO:0044425;GO:0044428;GO:0044430;GO:0044444;GO:0044446;GO:0044448;GO:0044449;GO:0044459;GO:0044463;GO:0044464;GO:…	0.992	1.0034	1.0042	1.1344	1.1072	1.1207	1.1002	1.175	1.1363	1.2879	1.3353	1.2863
P78527	PRKDC_HUMAN	reviewed	DNA-dependent protein kinase catalytic subunit (DNA-PK catalytic subunit) (DNA-PKcs) (EC 2.7.11.1) (DNPK1) (p460)	PRKDC	Homo sapiens (Human)	anatomical structure development;anatomical structure formation involved in morphogenesis;anatomical structure homeostasis;anterior/posterior pattern specification;B cell lineage commitment;biological regulation;brain development;cell activation;cell death;cell differentiation;cell fate commitment;cellular component organization;cellular component organization at cellular level;cellular component…	adenyl nucleotide binding;adenyl ribonucleotide binding;ATP binding;binding;catalytic activity;DNA binding;DNA-dependent protein kinase activity;kinase activity;nucleic acid binding;nucleotide binding;phosphotransferase activity, alcohol group as acceptor;protein binding;protein kinase activity;protein serine/threonine kinase activity;purine nucleotide binding;purine ribonucleoside triphosphate b…	cell part;cytoplasmic part;cytosol;DNA-dependent protein kinase-DNA ligase 4 complex;intracellular non-membrane-bounded organelle;intracellular organelle;intracellular organelle part;intracellular part;macromolecular complex;membrane;nonhomologous end joining complex;non-membrane-bounded organelle;nuclear part;nucleolus;nucleoplasm;nucleoplasm part;organelle;organelle part;protein complex;transcr…	GO:0000723;GO:0000724;GO:0000725;GO:0000726;GO:0001756;GO:0001775;GO:0001817;GO:0001819;GO:0001932;GO:0001933;GO:0002200;GO:0002244;GO:0002320;GO:0002326;GO:0002328;GO:0002360;GO:0002376;GO:0002521;GO:0002562;GO:0002568;GO:0002681;GO:0003002;GO:0003006;GO:0006139;GO:0006259;GO:0006281;GO:0006302;GO:0006303;GO:0006310;GO:0006355;GO:0006357;GO:0006464;GO:0006468;GO:0006793;GO:0006796;GO:0006807;GO:…	GO:0000166;GO:0003676;GO:0003677;GO:0003824;GO:0004672;GO:0004674;GO:0004677;GO:0005488;GO:0005515;GO:0005524;GO:0008134;GO:0016301;GO:0016740;GO:0016772;GO:0016773;GO:0017076;GO:0030554;GO:0032553;GO:0032555;GO:0032559;GO:0035639	GO:0005654;GO:0005667;GO:0005730;GO:0005829;GO:0005958;GO:0016020;GO:0032991;GO:0043226;GO:0043228;GO:0043229;GO:0043232;GO:0043234;GO:0044422;GO:0044424;GO:0044428;GO:0044444;GO:0044446;GO:0044451;GO:0044464;GO:0070419	1.0251	0.9527	1.0291	0.9394	0.9406	1.0016	1.1503	1.1223	1.0594	1.4254	1.3149	1.3464
P00367	DHE3_HUMAN	reviewed	Glutamate dehydrogenase 1, mitochondrial (GDH 1) (EC 1.4.1.3)	GLUD1	Homo sapiens (Human)	amine biosynthetic process;amine catabolic process;amine metabolic process;anatomical structure development;biological regulation;biosynthetic process;carboxylic acid biosynthetic process;carboxylic acid catabolic process;carboxylic acid metabolic process;catabolic process;cellular amine metabolic process;cellular amino acid biosynthetic process;cellular amino acid catabolic process;cellular amin…	adenyl nucleotide binding;adenyl ribonucleotide binding;ADP binding;amine binding;amino acid binding;ATP binding;binding;carboxylic acid binding;catalytic activity;coenzyme binding;cofactor binding;glutamate dehydrogenase (NAD+) activity;glutamate dehydrogenase [NAD(P)+] activity;GTP binding;guanyl nucleotide binding;guanyl ribonucleotide binding;identical protein binding;leucine binding;NAD bind…	cell part;cytoplasm;cytoplasmic part;intracellular membrane-bounded organelle;intracellular organelle;intracellular organelle lumen;intracellular organelle part;intracellular part;membrane-bounded organelle;membrane-enclosed lumen;mitochondrial matrix;mitochondrial part;mitochondrion;organelle;organelle lumen;organelle part	GO:0002791;GO:0002793;GO:0006082;GO:0006520;GO:0006536;GO:0006537;GO:0006538;GO:0006541;GO:0006807;GO:0008152;GO:0008652;GO:0009056;GO:0009058;GO:0009063;GO:0009064;GO:0009065;GO:0009084;GO:0009308;GO:0009309;GO:0009310;GO:0009987;GO:0010646;GO:0016053;GO:0016054;GO:0019752;GO:0021762;GO:0023051;GO:0032024;GO:0032502;GO:0032879;GO:0034641;GO:0042180;GO:0043436;GO:0044106;GO:0044237;GO:0044238;GO:…	GO:0000166;GO:0003824;GO:0004352;GO:0004353;GO:0005488;GO:0005515;GO:0005524;GO:0005525;GO:0016491;GO:0016597;GO:0016638;GO:0016639;GO:0017076;GO:0019001;GO:0030554;GO:0031406;GO:0032553;GO:0032555;GO:0032559;GO:0032561;GO:0035639;GO:0042802;GO:0043176;GO:0043531;GO:0048037;GO:0050662;GO:0051287;GO:0070403;GO:0070728	GO:0005737;GO:0005739;GO:0005759;GO:0031974;GO:0043226;GO:0043227;GO:0043229;GO:0043231;GO:0043233;GO:0044422;GO:0044424;GO:0044429;GO:0044444;GO:0044446;GO:0044464;GO:0070013	1.0393	0.9805	0.9804	1.043	1.0783	1.1035	0.8845	0.8545	0.9739	0.8052	0.822	0.8566
P30101	PDIA3_HUMAN	reviewed	Protein disulfide-isomerase A3 (EC 5.3.4.1) (58 kDa glucose-regulated protein) (58 kDa microsomal protein) (p58) (Disulfide isomerase ER-60) (Endoplasmic reticulum resident protein 57) (ER protein 57) (ERp57) (Endoplasmic reticulum resident protein 60) (ER protein 60) (ERp60)	PDIA3	Homo sapiens (Human)	antigen processing and presentation;antigen processing and presentation of exogenous antigen;antigen processing and presentation of exogenous peptide antigen;antigen processing and presentation of exogenous peptide antigen via MHC class I;antigen processing and presentation of exogenous peptide antigen via MHC class I, TAP-dependent;antigen processing and presentation of peptide antigen;antigen p…	catalytic activity;cysteine-type endopeptidase activity;cysteine-type peptidase activity;disulfide oxidoreductase activity;endopeptidase activity;hydrolase activity;hydrolase activity, acting on ester bonds;intramolecular oxidoreductase activity;intramolecular oxidoreductase activity, interconverting keto- and enol-groups;intramolecular oxidoreductase activity, transposing S-S bonds;isomerase act…	adherens junction;anchoring junction;cell junction;cell part;cell surface;cell-substrate adherens junction;cell-substrate junction;cytoplasmic membrane-bounded vesicle;cytoplasmic part;cytoplasmic vesicle;endoplasmic reticulum;endoplasmic reticulum lumen;endoplasmic reticulum part;extracellular membrane-bounded organelle;extracellular organelle;extracellular region part;extracellular vesicular ex…	GO:0002376;GO:0002474;GO:0002478;GO:0002479;GO:0005975;GO:0006457;GO:0006464;GO:0006486;GO:0006487;GO:0006508;GO:0006605;GO:0006606;GO:0006621;GO:0006810;GO:0006886;GO:0006913;GO:0006950;GO:0007165;GO:0008152;GO:0009987;GO:0015031;GO:0017038;GO:0018193;GO:0018196;GO:0018279;GO:0019538;GO:0019725;GO:0019882;GO:0019884;GO:0032507;GO:0033554;GO:0034975;GO:0034976;GO:0035437;GO:0042590;GO:0042592;GO:…	GO:0003756;GO:0003824;GO:0004175;GO:0004197;GO:0004620;GO:0004629;GO:0008081;GO:0008233;GO:0008234;GO:0015036;GO:0016298;GO:0016491;GO:0016667;GO:0016787;GO:0016788;GO:0016853;GO:0016860;GO:0016862;GO:0016864;GO:0042578;GO:0070011	GO:0005634;GO:0005783;GO:0005788;GO:0005790;GO:0005912;GO:0005924;GO:0005925;GO:0009986;GO:0016023;GO:0030054;GO:0030055;GO:0031410;GO:0031974;GO:0031982;GO:0031988;GO:0042470;GO:0043226;GO:0043227;GO:0043229;GO:0043230;GO:0043231;GO:0043233;GO:0044421;GO:0044422;GO:0044424;GO:0044432;GO:0044444;GO:0044446;GO:0044464;GO:0048770;GO:0065010;GO:0070013;GO:0070062;GO:0070161	0.9774	1.0125	1.0104	1.2182	1.3334	1.3061	1.0921	1.1877	1.3146	1.0957	1.2202	1.131
P04406	G3P_HUMAN	reviewed	Glyceraldehyde-3-phosphate dehydrogenase (GAPDH) (EC 1.2.1.12) (Peptidyl-cysteine S-nitrosylase GAPDH) (EC 2.6.99.-)	GAPDH	Homo sapiens (Human)	alcohol biosynthetic process;alcohol metabolic process;apoptosis;biological regulation;biosynthetic process;carbohydrate biosynthetic process;carbohydrate metabolic process;cell death;cellular biosynthetic process;cellular carbohydrate biosynthetic process;cellular carbohydrate metabolic process;cellular component organization;cellular component organization at cellular level;cellular component o…	binding;catalytic activity;coenzyme binding;cofactor binding;cytoskeletal protein binding;glyceraldehyde-3-phosphate dehydrogenase (NAD+) (phosphorylating) activity;identical protein binding;microtubule binding;NAD binding;NADP binding;nucleotide binding;oxidoreductase activity;oxidoreductase activity, acting on the aldehyde or oxo group of donors;oxidoreductase activity, acting on the aldehyde o…	cell part;cytoplasm;cytoplasmic part;cytoskeleton;cytosol;extracellular membrane-bounded organelle;extracellular organelle;extracellular region part;extracellular vesicular exosome;intracellular membrane-bounded organelle;intracellular non-membrane-bounded organelle;intracellular organelle;intracellular organelle part;intracellular part;lipid particle;macromolecular complex;membrane;membrane-boun…	GO:0000226;GO:0005975;GO:0005996;GO:0006006;GO:0006066;GO:0006094;GO:0006417;GO:0006464;GO:0006915;GO:0006996;GO:0007010;GO:0007017;GO:0008152;GO:0008219;GO:0009058;GO:0009889;GO:0009890;GO:0009892;GO:0009987;GO:0010033;GO:0010468;GO:0010556;GO:0010558;GO:0010605;GO:0010608;GO:0012501;GO:0016043;GO:0016051;GO:0016265;GO:0017014;GO:0017148;GO:0018119;GO:0018193;GO:0018198;GO:0019222;GO:0019318;GO:…	GO:0000166;GO:0003824;GO:0004365;GO:0005488;GO:0005515;GO:0008017;GO:0008092;GO:0015631;GO:0016491;GO:0016620;GO:0016740;GO:0016769;GO:0016903;GO:0035605;GO:0042802;GO:0048037;GO:0050661;GO:0050662;GO:0051287	GO:0005634;GO:0005737;GO:0005811;GO:0005829;GO:0005856;GO:0005886;GO:0015630;GO:0016020;GO:0030529;GO:0031090;GO:0031965;GO:0031982;GO:0031988;GO:0032991;GO:0043226;GO:0043227;GO:0043228;GO:0043229;GO:0043230;GO:0043231;GO:0043232;GO:0044421;GO:0044422;GO:0044424;GO:0044428;GO:0044444;GO:0044446;GO:0044464;GO:0048471;GO:0065010;GO:0070062	1.0064	1.0114	0.9823	0.8335	0.8935	0.834	0.7187	0.7006	0.7886	0.637	0.6094	0.666
P07437	TBB5_HUMAN	reviewed	Tubulin beta chain (Tubulin beta-5 chain)	TUBB	Homo sapiens (Human)	biological regulation;cell cycle;cell cycle process;cell division;cell killing;cellular component assembly;cellular component assembly at cellular level;cellular component movement;cellular component organization;cellular component organization at cellular level;cellular component organization or biogenesis;cellular component organization or biogenesis at cellular level;cellular macromolecular co…	binding;catalytic activity;enzyme binding;GTP binding;GTPase activity;guanyl nucleotide binding;guanyl ribonucleotide binding;hydrolase activity;hydrolase activity, acting on acid anhydrides;hydrolase activity, acting on acid anhydrides, in phosphorus-containing anhydrides;MHC class I protein binding;MHC protein binding;nucleoside-triphosphatase activity;nucleotide binding;protein binding;purine …	cell body;cell part;cytoplasmic part;cytoskeletal part;cytoskeleton;cytosol;extracellular membrane-bounded organelle;extracellular organelle;extracellular region part;extracellular vesicular exosome;intracellular membrane-bounded organelle;intracellular non-membrane-bounded organelle;intracellular organelle;intracellular organelle part;intracellular part;macromolecular complex;membrane-bounded or…	GO:0000086;GO:0000226;GO:0000278;GO:0001906;GO:0001909;GO:0002228;GO:0002252;GO:0002376;GO:0002443;GO:0002449;GO:0006461;GO:0006810;GO:0006917;GO:0006928;GO:0006950;GO:0006952;GO:0006955;GO:0006996;GO:0007010;GO:0007017;GO:0007049;GO:0007051;GO:0009987;GO:0010941;GO:0010942;GO:0012502;GO:0016043;GO:0022402;GO:0022607;GO:0030705;GO:0034621;GO:0034622;GO:0042267;GO:0042981;GO:0043065;GO:0043067;GO:…	GO:0000166;GO:0003824;GO:0003924;GO:0005102;GO:0005198;GO:0005200;GO:0005488;GO:0005515;GO:0005525;GO:0016462;GO:0016787;GO:0016817;GO:0016818;GO:0017076;GO:0017111;GO:0019001;GO:0019899;GO:0031625;GO:0032553;GO:0032555;GO:0032561;GO:0035639;GO:0042287;GO:0042288	GO:0005634;GO:0005641;GO:0005829;GO:0005856;GO:0005874;GO:0031970;GO:0031974;GO:0031982;GO:0031988;GO:0032991;GO:0043226;GO:0043227;GO:0043228;GO:0043229;GO:0043230;GO:0043231;GO:0043232;GO:0043234;GO:0044297;GO:0044421;GO:0044422;GO:0044424;GO:0044428;GO:0044430;GO:0044444;GO:0044446;GO:0044464;GO:0065010;GO:0070062	1.0508	0.9045	1.0298	0.7931	0.7646	0.7645	1.1237	1.2164	1.0069	1.4964	1.374	1.4553
Q09666	AHNK_HUMAN	reviewed	Neuroblast differentiation-associated protein AHNAK (Desmoyokin)	AHNAK	Homo sapiens (Human)	biological regulation;cellular component assembly;cellular component organization;cellular component organization or biogenesis;macromolecular complex assembly;macromolecular complex subunit organization;protein complex assembly;protein complex subunit organization;protein oligomerization;regulation of biological process;regulation of cellular metabolic process;regulation of cellular process;regu…		actin cytoskeleton;adherens junction;anchoring junction;cell junction;cell part;cell-cell contact zone;cell-cell junction;cell-substrate adherens junction;cell-substrate junction;contractile fiber part;costamere;cytoplasm;cytoplasmic part;cytoskeleton;cytosol;extracellular membrane-bounded organelle;extracellular organelle;extracellular region part;extracellular vesicular exosome;focal adhesion;i…	GO:0006461;GO:0010468;GO:0016043;GO:0019219;GO:0019222;GO:0022607;GO:0031323;GO:0043484;GO:0043933;GO:0050789;GO:0050794;GO:0051171;GO:0051252;GO:0051259;GO:0060255;GO:0065003;GO:0065007;GO:0071822;GO:0071840;GO:0080090		GO:0005634;GO:0005737;GO:0005765;GO:0005774;GO:0005829;GO:0005856;GO:0005886;GO:0005911;GO:0005912;GO:0005924;GO:0005925;GO:0015629;GO:0016020;GO:0030054;GO:0030055;GO:0030315;GO:0031090;GO:0031982;GO:0031988;GO:0042383;GO:0043034;GO:0043226;GO:0043227;GO:0043228;GO:0043229;GO:0043230;GO:0043231;GO:0043232;GO:0044291;GO:0044421;GO:0044422;GO:0044424;GO:0044425;GO:0044437;GO:0044444;GO:0044446;GO:…	0.9487	1.0493	1.0003	0.7092	0.6137	0.621	0.5028	0.4473	0.4652	0.5152	0.4816	0.5016
P13667	PDIA4_HUMAN	reviewed	Protein disulfide-isomerase A4 (EC 5.3.4.1) (Endoplasmic reticulum resident protein 70) (ER protein 70) (ERp70) (Endoplasmic reticulum resident protein 72) (ER protein 72) (ERp-72) (ERp72)	PDIA4	Homo sapiens (Human)	biological regulation;cell redox homeostasis;cellular homeostasis;cellular macromolecule metabolic process;cellular metabolic process;cellular process;cellular protein metabolic process;cellular response to stimulus;cellular response to stress;chaperone-mediated protein folding;establishment of localization;establishment of localization in cell;establishment of protein localization;homeostatic pr…	catalytic activity;intramolecular oxidoreductase activity;intramolecular oxidoreductase activity, interconverting keto- and enol-groups;intramolecular oxidoreductase activity, transposing S-S bonds;isomerase activity;protein disulfide isomerase activity	cell part;cell surface;cytoplasmic membrane-bounded vesicle;cytoplasmic part;cytoplasmic vesicle;endoplasmic reticulum;endoplasmic reticulum lumen;endoplasmic reticulum part;intracellular membrane-bounded organelle;intracellular organelle;intracellular organelle lumen;intracellular organelle part;intracellular part;melanosome;membrane-bounded organelle;membrane-bounded vesicle;membrane-enclosed l…	GO:0006457;GO:0006810;GO:0006950;GO:0008152;GO:0009306;GO:0009987;GO:0015031;GO:0019538;GO:0019725;GO:0032940;GO:0033554;GO:0034976;GO:0042592;GO:0043170;GO:0044237;GO:0044238;GO:0044260;GO:0044267;GO:0045184;GO:0045454;GO:0046903;GO:0050789;GO:0050794;GO:0050896;GO:0051234;GO:0051649;GO:0051716;GO:0061077;GO:0065007;GO:0065008	GO:0003756;GO:0003824;GO:0016853;GO:0016860;GO:0016862;GO:0016864	GO:0005783;GO:0005788;GO:0009986;GO:0016023;GO:0031410;GO:0031974;GO:0031982;GO:0031988;GO:0042470;GO:0043226;GO:0043227;GO:0043229;GO:0043231;GO:0043233;GO:0044422;GO:0044424;GO:0044432;GO:0044444;GO:0044446;GO:0044464;GO:0048770;GO:0070013	1.0109	0.9822	1.0088	1.0926	1.1299	1.1504	1.2149	1.3011	1.3922	1.2195	1.3045	1.2654
P05023	AT1A1_HUMAN	reviewed	Sodium/potassium-transporting ATPase subunit alpha-1 (Na(+)/K(+) ATPase alpha-1 subunit) (EC 7.2.2.13) (Sodium pump subunit alpha-1)	ATP1A1	Homo sapiens (Human)	biological regulation;cardiac muscle contraction;cation homeostasis;cation transport;cellular cation homeostasis;cellular chemical homeostasis;cellular homeostasis;cellular ion homeostasis;cellular metal ion homeostasis;cellular monovalent inorganic cation homeostasis;cellular potassium ion homeostasis;cellular potassium ion transport;cellular process;cellular response to abiotic stimulus;cellula…	active transmembrane transporter activity;adenyl nucleotide binding;adenyl ribonucleotide binding;ADP binding;alkali metal ion binding;ATP binding;ATPase activity;ATPase activity, coupled;ATPase activity, coupled to movement of substances;ATPase activity, coupled to transmembrane movement of ions;ATPase activity, coupled to transmembrane movement of ions, phosphorylative mechanism;ATPase activity…	apical plasma membrane;basolateral plasma membrane;caveola;cell part;cytoplasmic membrane-bounded vesicle;cytoplasmic part;cytoplasmic vesicle;endoplasmic reticulum;endosome;extracellular membrane-bounded organelle;extracellular organelle;extracellular region part;extracellular vesicular exosome;Golgi apparatus;integral to membrane;intracellular membrane-bounded organelle;intracellular organelle;…	GO:0002026;GO:0002028;GO:0003008;GO:0003012;GO:0006810;GO:0006811;GO:0006812;GO:0006813;GO:0006873;GO:0006875;GO:0006883;GO:0006936;GO:0006937;GO:0006941;GO:0006942;GO:0008016;GO:0008217;GO:0009605;GO:0009612;GO:0009628;GO:0009719;GO:0009725;GO:0009889;GO:0009890;GO:0009892;GO:0009987;GO:0010033;GO:0010107;GO:0010894;GO:0010959;GO:0015672;GO:0019216;GO:0019218;GO:0019222;GO:0019725;GO:0030001;GO:…	GO:0000166;GO:0003824;GO:0005215;GO:0005391;GO:0005488;GO:0005515;GO:0005524;GO:0008324;GO:0008556;GO:0015075;GO:0015077;GO:0015079;GO:0015081;GO:0015399;GO:0015405;GO:0015662;GO:0016462;GO:0016787;GO:0016788;GO:0016791;GO:0016817;GO:0016818;GO:0016820;GO:0016887;GO:0017076;GO:0017111;GO:0022804;GO:0022857;GO:0022890;GO:0022891;GO:0022892;GO:0030554;GO:0030955;GO:0031402;GO:0031420;GO:0032553;GO:…	GO:0005768;GO:0005783;GO:0005794;GO:0005886;GO:0005890;GO:0005901;GO:0016020;GO:0016021;GO:0016023;GO:0016323;GO:0016324;GO:0030315;GO:0031224;GO:0031410;GO:0031982;GO:0031988;GO:0032991;GO:0042383;GO:0042470;GO:0043226;GO:0043227;GO:0043229;GO:0043230;GO:0043231;GO:0043234;GO:0044421;GO:0044424;GO:0044425;GO:0044444;GO:0044459;GO:0044464;GO:0045121;GO:0048770;GO:0065010;GO:0070062	0.9897	0.9333	1.0847	1.4407	1.58	1.6978	1.5297	1.9015	1.7653	1.8351	2.0771	2.0343
O75369	FLNB_HUMAN	reviewed	Filamin-B (FLN-B) (ABP-278) (ABP-280 homolog) (Actin-binding-like protein) (Beta-filamin) (Filamin homolog 1) (Fh1) (Filamin-3) (Thyroid autoantigen) (Truncated actin-binding protein) (Truncated ABP)	FLNB	Homo sapiens (Human)	actin cytoskeleton organization;actin filament-based process;anatomical structure development;biological regulation;cell differentiation;cell surface receptor linked signaling pathway;cellular component organization;cellular component organization at cellular level;cellular component organization or biogenesis;cellular component organization or biogenesis at cellular level;cellular developmental …	actin binding;binding;cytoskeletal protein binding;identical protein binding;protein binding	actin cytoskeleton;actin filament bundle;actomyosin;adherens junction;anchoring junction;cell cortex;cell junction;cell part;cell-substrate adherens junction;cell-substrate junction;contractile fiber part;cytoplasm;cytoplasmic part;cytoskeletal part;cytoskeleton;cytosol;extracellular membrane-bounded organelle;extracellular organelle;extracellular region part;extracellular vesicular exosome;focal…	GO:0006996;GO:0007010;GO:0007016;GO:0007165;GO:0007166;GO:0007519;GO:0009888;GO:0009987;GO:0010033;GO:0014706;GO:0016043;GO:0019221;GO:0030029;GO:0030036;GO:0030154;GO:0032502;GO:0032507;GO:0034097;GO:0042221;GO:0045185;GO:0048856;GO:0048869;GO:0050789;GO:0050794;GO:0050896;GO:0051235;GO:0051651;GO:0051716;GO:0060537;GO:0065007;GO:0065008;GO:0070887;GO:0071310;GO:0071345;GO:0071840;GO:0071841;GO:…	GO:0003779;GO:0005488;GO:0005515;GO:0008092;GO:0042802	GO:0001725;GO:0005737;GO:0005829;GO:0005856;GO:0005886;GO:0005912;GO:0005924;GO:0005925;GO:0005938;GO:0015629;GO:0016020;GO:0016021;GO:0030018;GO:0030054;GO:0030055;GO:0031224;GO:0031982;GO:0031988;GO:0032432;GO:0042641;GO:0043226;GO:0043227;GO:0043228;GO:0043229;GO:0043230;GO:0043232;GO:0044421;GO:0044422;GO:0044424;GO:0044425;GO:0044430;GO:0044444;GO:0044446;GO:0044449;GO:0044464;GO:0065010;GO:…	1.0507	0.9592	0.9995	0.6045	0.6108	0.6033	0.7868	0.7189	0.6857	0.7482	0.6462	0.6867
P38646	GRP75_HUMAN	reviewed	Stress-70 protein, mitochondrial (75 kDa glucose-regulated protein) (GRP-75) (Heat shock 70 kDa protein 9) (Mortalin) (MOT) (Peptide-binding protein 74) (PBP74)	HSPA9	Homo sapiens (Human)	biological regulation;cellular macromolecule metabolic process;cellular metabolic process;cellular process;cellular protein metabolic process;establishment of localization;establishment of localization in cell;establishment of protein localization;establishment of protein localization in mitochondrion;establishment of protein localization to organelle;intracellular protein transport;intracellular…	adenyl nucleotide binding;adenyl ribonucleotide binding;ATP binding;binding;enzyme binding;nucleotide binding;protein binding;purine nucleotide binding;purine ribonucleoside triphosphate binding;purine ribonucleotide binding;ribonucleotide binding;ubiquitin protein ligase binding;unfolded protein binding	adherens junction;anchoring junction;cell junction;cell part;cell-substrate adherens junction;cell-substrate junction;cytoplasm;cytoplasmic part;extracellular membrane-bounded organelle;extracellular organelle;extracellular region part;extracellular vesicular exosome;focal adhesion;intracellular membrane-bounded organelle;intracellular non-membrane-bounded organelle;intracellular organelle;intrac…	GO:0006457;GO:0006605;GO:0006611;GO:0006626;GO:0006810;GO:0006839;GO:0006886;GO:0006913;GO:0008152;GO:0009987;GO:0010941;GO:0015031;GO:0017038;GO:0019538;GO:0042981;GO:0043066;GO:0043067;GO:0043069;GO:0043170;GO:0044237;GO:0044238;GO:0044260;GO:0044267;GO:0045184;GO:0046907;GO:0048519;GO:0048523;GO:0050789;GO:0050794;GO:0051168;GO:0051169;GO:0051234;GO:0051649;GO:0060548;GO:0065007;GO:0072594;GO:…	GO:0000166;GO:0005488;GO:0005515;GO:0005524;GO:0017076;GO:0019899;GO:0030554;GO:0031625;GO:0032553;GO:0032555;GO:0032559;GO:0035639;GO:0051082	GO:0005730;GO:0005737;GO:0005739;GO:0005912;GO:0005924;GO:0005925;GO:0009295;GO:0030054;GO:0030055;GO:0031982;GO:0031988;GO:0042645;GO:0043226;GO:0043227;GO:0043228;GO:0043229;GO:0043230;GO:0043231;GO:0043232;GO:0044421;GO:0044422;GO:0044424;GO:0044428;GO:0044429;GO:0044444;GO:0044446;GO:0044464;GO:0065010;GO:0070062;GO:0070161	0.9814	1.1036	0.9242	0.9991	1.0995	1.0089	0.8207	0.7581	0.8841	0.6563	0.6846	0.6055
P04114	APOB_HUMAN	reviewed	Apolipoprotein B-100 (Apo B-100) [Cleaved into: Apolipoprotein B-48 (Apo B-48)]	APOB	Homo sapiens (Human)	acylglycerol catabolic process;acylglycerol metabolic process;alcohol metabolic process;anatomical structure development;anatomical structure morphogenesis;artery morphogenesis;biological regulation;biosynthetic process;blood coagulation;blood vessel morphogenesis;catabolic process;cell migration;cell motility;cellular biosynthetic process;cellular catabolic process;cellular component assembly;ce…	binding;carbohydrate binding;cholesterol transporter activity;enzyme binding;glycosaminoglycan binding;heparin binding;lipase binding;lipid binding;lipid transporter activity;lipoprotein particle receptor binding;low-density lipoprotein particle receptor binding;pattern binding;phospholipid binding;polysaccharide binding;protein binding;receptor binding;sterol transporter activity;substrate-speci…	actin cytoskeleton;cell body;cell part;chylomicron;chylomicron remnant;clathrin coated vesicle membrane;clathrin-coated endocytic vesicle membrane;coated vesicle membrane;cytoplasm;cytoplasmic membrane-bounded vesicle lumen;cytoplasmic part;cytoplasmic vesicle membrane;cytoplasmic vesicle part;cytoskeleton;cytosol;early endosome;endocytic vesicle lumen;endocytic vesicle membrane;endoplasmic retic…	GO:0001523;GO:0001701;GO:0002237;GO:0002376;GO:0006066;GO:0006629;GO:0006638;GO:0006639;GO:0006641;GO:0006642;GO:0006662;GO:0006720;GO:0006721;GO:0006810;GO:0006869;GO:0006897;GO:0006898;GO:0006928;GO:0007165;GO:0007276;GO:0007283;GO:0007399;GO:0007596;GO:0007599;GO:0007602;GO:0007603;GO:0008152;GO:0008202;GO:0008203;GO:0009056;GO:0009057;GO:0009058;GO:0009059;GO:0009314;GO:0009416;GO:0009566;GO:…	GO:0001871;GO:0005102;GO:0005215;GO:0005319;GO:0005488;GO:0005515;GO:0005539;GO:0005543;GO:0008201;GO:0008289;GO:0015248;GO:0017127;GO:0019899;GO:0022892;GO:0030246;GO:0030247;GO:0035473;GO:0050750;GO:0070325	GO:0005576;GO:0005615;GO:0005737;GO:0005768;GO:0005769;GO:0005788;GO:0005789;GO:0005794;GO:0005829;GO:0005856;GO:0005886;GO:0010008;GO:0012506;GO:0015629;GO:0016020;GO:0030659;GO:0030662;GO:0030665;GO:0030666;GO:0030669;GO:0031090;GO:0031904;GO:0031974;GO:0031982;GO:0031983;GO:0031988;GO:0032991;GO:0032994;GO:0034358;GO:0034359;GO:0034360;GO:0034361;GO:0034362;GO:0034363;GO:0034385;GO:0042627;GO:…	1.0799	0.9293	1.0192	1.2189	1.2614	1.2985	1.8628	2.3139	1.8998	2.035	2.1648	2.2885
P19338	NUCL_HUMAN	reviewed	Nucleolin (Protein C23)	NCL	Homo sapiens (Human)	anatomical structure formation involved in morphogenesis;angiogenesis;developmental process	binding;DNA binding;identical protein binding;nucleic acid binding;nucleotide binding;protein binding;protein C-terminus binding;RNA binding;sequence-specific DNA binding;telomeric DNA binding	cell cortex;cell part;cytoplasmic part;extracellular membrane-bounded organelle;extracellular organelle;extracellular region part;extracellular vesicular exosome;intracellular membrane-bounded organelle;intracellular non-membrane-bounded organelle;intracellular organelle;intracellular organelle part;intracellular part;macromolecular complex;membrane;membrane-bounded organelle;membrane-bounded ves…	GO:0001525;GO:0032502;GO:0048646	GO:0000166;GO:0003676;GO:0003677;GO:0003723;GO:0005488;GO:0005515;GO:0008022;GO:0042162;GO:0042802;GO:0043565	GO:0005634;GO:0005654;GO:0005730;GO:0005938;GO:0016020;GO:0030529;GO:0031982;GO:0031988;GO:0032991;GO:0043226;GO:0043227;GO:0043228;GO:0043229;GO:0043230;GO:0043231;GO:0043232;GO:0044421;GO:0044422;GO:0044424;GO:0044428;GO:0044444;GO:0044446;GO:0044464;GO:0065010;GO:0070062	1.0192	1.0724	0.9138	1.0386	1.0955	1.054	0.755	0.6941	0.8998	0.5251	0.534	0.4847
Q04828	AK1C1_HUMAN	reviewed	Aldo-keto reductase family 1 member C1 (EC 1.1.1.-) (20-alpha-hydroxysteroid dehydrogenase) (20-alpha-HSD) (EC 1.1.1.149) (Chlordecone reductase homolog HAKRC) (Dihydrodiol dehydrogenase 1/2) (DD1/DD2) (High-affinity hepatic bile acid-binding protein) (HBAB) (Indanol dehydrogenase) (EC 1.1.1.112) (Trans-1,2-dihydrobenzene-1,2-diol dehydrogenase) (EC 1.3.1.20)	AKR1C1	Homo sapiens (Human)	apocarotenoid metabolic process;bile acid and bile salt transport;bile acid metabolic process;biological regulation;C21-steroid hormone metabolic process;carboxylic acid metabolic process;carboxylic acid transport;cell differentiation;cellular aldehyde metabolic process;cellular component assembly;cellular component organization;cellular component organization or biogenesis;cellular developmental…	17-alpha,20-alpha-dihydroxypregn-4-en-3-one dehydrogenase activity;alcohol dehydrogenase (NADP+) activity;alditol:NADP+ 1-oxidoreductase activity;aldo-keto reductase (NADP) activity;androsterone dehydrogenase (B-specific) activity;androsterone dehydrogenase activity;bile acid binding;binding;carboxylic acid binding;catalytic activity;indanol dehydrogenase activity;ketosteroid monooxygenase activi…	cell part;cytoplasmic part;cytosol;extracellular membrane-bounded organelle;extracellular organelle;extracellular region part;extracellular vesicular exosome;intracellular part;membrane-bounded organelle;membrane-bounded vesicle;organelle;vesicle	GO:0001523;GO:0003008;GO:0006081;GO:0006082;GO:0006461;GO:0006629;GO:0006720;GO:0006721;GO:0006766;GO:0006775;GO:0006776;GO:0006805;GO:0006810;GO:0006869;GO:0007165;GO:0007586;GO:0007602;GO:0007603;GO:0008152;GO:0008202;GO:0008206;GO:0008207;GO:0009314;GO:0009416;GO:0009581;GO:0009582;GO:0009583;GO:0009584;GO:0009605;GO:0009628;GO:0009636;GO:0009719;GO:0009753;GO:0009987;GO:0010033;GO:0010817;GO:…	GO:0003824;GO:0004032;GO:0004033;GO:0004497;GO:0005488;GO:0005496;GO:0008106;GO:0008289;GO:0016229;GO:0016491;GO:0016614;GO:0016616;GO:0016627;GO:0016628;GO:0016651;GO:0016655;GO:0016705;GO:0016709;GO:0018636;GO:0031406;GO:0032052;GO:0033293;GO:0033764;GO:0047006;GO:0047023;GO:0047042;GO:0047086;GO:0047115;GO:0047718	GO:0005829;GO:0031982;GO:0031988;GO:0043226;GO:0043227;GO:0043230;GO:0044421;GO:0044424;GO:0044444;GO:0044464;GO:0065010;GO:0070062	1.1665	0.8945	1.0273	0.9133	1.037	1.0445	1.0043	1.171	1.2198	0.7148	0.6577	0.7631
Q15149	PLEC_HUMAN	reviewed	Plectin (PCN) (PLTN) (Hemidesmosomal protein 1) (HD1) (Plectin-1)	PLEC	Homo sapiens (Human)	apoptosis;cell death;cell junction assembly;cell junction organization;cell-substrate junction assembly;cellular component assembly;cellular component assembly at cellular level;cellular component disassembly;cellular component disassembly at cellular level;cellular component disassembly involved in apoptosis;cellular component organization;cellular component organization at cellular level;cellul…	ankyrin binding;binding;cytoskeletal protein binding;protein binding;structural constituent of muscle;structural molecule activity	adherens junction;anchoring junction;cell junction;cell part;cell-substrate adherens junction;cell-substrate junction;contractile fiber part;costamere;cytoplasm;cytoplasmic part;cytoskeleton;cytosol;extracellular membrane-bounded organelle;extracellular organelle;extracellular region part;extracellular vesicular exosome;focal adhesion;hemidesmosome;intermediate filament cytoskeleton;intracellular…	GO:0006915;GO:0006921;GO:0007044;GO:0008219;GO:0009987;GO:0012501;GO:0016043;GO:0016265;GO:0022411;GO:0022607;GO:0030198;GO:0031581;GO:0034329;GO:0034330;GO:0043062;GO:0071840;GO:0071841;GO:0071842;GO:0071844;GO:0071845	GO:0005198;GO:0005488;GO:0005515;GO:0008092;GO:0008307;GO:0030506	GO:0005737;GO:0005829;GO:0005856;GO:0005886;GO:0005912;GO:0005924;GO:0005925;GO:0016020;GO:0016528;GO:0030054;GO:0030055;GO:0030056;GO:0031982;GO:0031988;GO:0042383;GO:0043034;GO:0043226;GO:0043227;GO:0043228;GO:0043229;GO:0043230;GO:0043232;GO:0044421;GO:0044422;GO:0044424;GO:0044444;GO:0044449;GO:0044464;GO:0045111;GO:0065010;GO:0070062;GO:0070161	1.0216	0.952	1.032	0.9649	0.9885	1.0399	1.1552	1.2415	1.1277	1.4672	1.5024	1.5097
P01024	CO3_HUMAN	reviewed	Complement C3 (C3 and PZP-like alpha-2-macroglobulin domain-containing protein 1) [Cleaved into: Complement C3 beta chain; C3-beta-c (C3bc); Complement C3 alpha chain; C3a anaphylatoxin; Acylation stimulating protein (ASP) (C3adesArg); Complement C3b alpha' chain; Complement C3c alpha' chain fragment 1; Complement C3dg fragment; Complement C3g fragment; Complement C3d fragment; Complement C3f fra…	C3	Homo sapiens (Human)	activation of immune response;biological regulation;carboxylic acid metabolic process;cell surface receptor linked signaling pathway;cellular ketone metabolic process;cellular lipid metabolic process;cellular metabolic process;cellular process;cellular response to stimulus;complement activation;complement activation, alternative pathway;complement activation, classical pathway;defense response;fa…	binding;C5a anaphylatoxin chemotactic receptor binding;C5L2 anaphylatoxin chemotactic receptor binding;endopeptidase inhibitor activity;endopeptidase regulator activity;enzyme inhibitor activity;enzyme regulator activity;G-protein-coupled receptor binding;peptidase inhibitor activity;peptidase regulator activity;protein binding;receptor binding	blood microparticle;cell part;extracellular membrane-bounded organelle;extracellular organelle;extracellular region;extracellular region part;extracellular space;extracellular vesicular exosome;membrane;membrane-bounded organelle;membrane-bounded vesicle;organelle;plasma membrane;vesicle	GO:0001796;GO:0001798;GO:0001817;GO:0001819;GO:0001932;GO:0001934;GO:0001969;GO:0001970;GO:0002252;GO:0002253;GO:0002376;GO:0002673;GO:0002675;GO:0002682;GO:0002684;GO:0002697;GO:0002699;GO:0002703;GO:0002705;GO:0002706;GO:0002708;GO:0002712;GO:0002714;GO:0002819;GO:0002821;GO:0002822;GO:0002824;GO:0002861;GO:0002863;GO:0002864;GO:0002866;GO:0002883;GO:0002885;GO:0002886;GO:0002888;GO:0002889;GO:…	GO:0001664;GO:0004857;GO:0004866;GO:0005102;GO:0005488;GO:0005515;GO:0030234;GO:0030414;GO:0031714;GO:0031715;GO:0061134;GO:0061135	GO:0005576;GO:0005615;GO:0005886;GO:0016020;GO:0031982;GO:0031988;GO:0043226;GO:0043227;GO:0043230;GO:0044421;GO:0044464;GO:0065010;GO:0070062;GO:0072562	1.0429	0.9573	1.006	1.2736	1.4211	1.4959	2.0321	2.5624	2.2357	2.0031	2.2	2.4825
P35580	MYH10_HUMAN	reviewed	Myosin-10 (Cellular myosin heavy chain, type B) (Myosin heavy chain 10) (Myosin heavy chain, non-muscle IIb) (Non-muscle myosin heavy chain B) (NMMHC-B) (Non-muscle myosin heavy chain IIb) (NMMHC II-b) (NMMHC-IIB)	MYH10	Homo sapiens (Human)	actin cytoskeleton organization;actin filament-based movement;actin filament-based process;actomyosin structure organization;adult heart development;anatomical structure development;anatomical structure formation involved in morphogenesis;axon guidance;biological adhesion;biological regulation;cardiac cell development;cardiac muscle cell development;cardiac myofibril assembly;cell adhesion;cell c…	actin binding;actin filament binding;actin-dependent ATPase activity;adenyl nucleotide binding;adenyl ribonucleotide binding;ADP binding;ATP binding;ATPase activity;ATPase activity, coupled;binding;catalytic activity;cytoskeletal protein binding;hydrolase activity;hydrolase activity, acting on acid anhydrides;hydrolase activity, acting on acid anhydrides, in phosphorus-containing anhydrides;micro…	actin cytoskeleton;actin filament bundle;actomyosin;axon;cell body;cell cortex;cell division site part;cell part;cell projection;cell projection part;cleavage furrow;cytoplasm;cytoplasmic part;cytoskeletal part;cytoskeleton;cytosol;dendritic spine;extracellular membrane-bounded organelle;extracellular organelle;extracellular region part;extracellular vesicular exosome;growth cone;intracellular me…	GO:0000281;GO:0000910;GO:0001701;GO:0001764;GO:0001778;GO:0003008;GO:0006810;GO:0006887;GO:0006928;GO:0006930;GO:0006935;GO:0006996;GO:0007009;GO:0007010;GO:0007097;GO:0007155;GO:0007165;GO:0007166;GO:0007167;GO:0007169;GO:0007264;GO:0007411;GO:0007507;GO:0007512;GO:0008152;GO:0008283;GO:0008360;GO:0009605;GO:0009790;GO:0009792;GO:0009987;GO:0010927;GO:0016043;GO:0016044;GO:0016192;GO:0016477;GO:…	GO:0000146;GO:0000166;GO:0003774;GO:0003779;GO:0003824;GO:0005488;GO:0005515;GO:0005524;GO:0008092;GO:0016462;GO:0016787;GO:0016817;GO:0016818;GO:0016887;GO:0017076;GO:0017111;GO:0030554;GO:0030898;GO:0032553;GO:0032555;GO:0032559;GO:0035639;GO:0042623;GO:0043531;GO:0051015	GO:0001725;GO:0005634;GO:0005737;GO:0005739;GO:0005819;GO:0005829;GO:0005856;GO:0005886;GO:0005938;GO:0015629;GO:0016020;GO:0016459;GO:0016460;GO:0030027;GO:0030424;GO:0030426;GO:0030427;GO:0030496;GO:0031594;GO:0031982;GO:0031988;GO:0032154;GO:0032155;GO:0032432;GO:0032991;GO:0042641;GO:0042995;GO:0043005;GO:0043025;GO:0043197;GO:0043226;GO:0043227;GO:0043228;GO:0043229;GO:0043230;GO:0043231;GO:…	0.9921	0.9858	1.0225	1.8843	2.0004	2.3408	3.274	4.6774	4.2119	4.3044	6.1114	5.4666
P27824	CALX_HUMAN	reviewed	Calnexin (IP90) (Major histocompatibility complex class I antigen-binding protein p88) (p90)	CANX	Homo sapiens (Human)	aging;antigen processing and presentation;antigen processing and presentation of exogenous antigen;antigen processing and presentation of exogenous peptide antigen;antigen processing and presentation of exogenous peptide antigen via MHC class II;antigen processing and presentation of peptide antigen;antigen processing and presentation of peptide antigen via MHC class I;antigen processing and pres…	binding;calcium ion binding;carbohydrate binding;cation binding;ion binding;metal ion binding	axon;cell body;cell part;cell projection;cell projection cytoplasm;cell projection part;cytoplasmic membrane-bounded vesicle;cytoplasmic part;cytoplasmic vesicle;dendrite cytoplasm;dendritic spine;endoplasmic reticulum;endoplasmic reticulum lumen;endoplasmic reticulum membrane;endoplasmic reticulum part;ER-mitochondrion membrane contact site;extracellular membrane-bounded organelle;extracellular …	GO:0002376;GO:0002474;GO:0002478;GO:0002495;GO:0002504;GO:0005975;GO:0006457;GO:0006464;GO:0006486;GO:0006487;GO:0006810;GO:0006897;GO:0006898;GO:0007568;GO:0008152;GO:0009306;GO:0009987;GO:0010324;GO:0015031;GO:0016043;GO:0016044;GO:0016192;GO:0018193;GO:0018196;GO:0018279;GO:0019538;GO:0019882;GO:0019884;GO:0019886;GO:0032502;GO:0032940;GO:0034975;GO:0043170;GO:0043412;GO:0043413;GO:0043687;GO:…	GO:0005488;GO:0005509;GO:0030246;GO:0043167;GO:0043169;GO:0046872	GO:0005783;GO:0005788;GO:0005789;GO:0005790;GO:0005791;GO:0005840;GO:0016020;GO:0016021;GO:0016023;GO:0030176;GO:0030424;GO:0030529;GO:0031090;GO:0031224;GO:0031227;GO:0031300;GO:0031301;GO:0031410;GO:0031974;GO:0031982;GO:0031988;GO:0032838;GO:0032839;GO:0032991;GO:0042470;GO:0042995;GO:0043005;GO:0043025;GO:0043197;GO:0043226;GO:0043227;GO:0043228;GO:0043229;GO:0043230;GO:0043231;GO:0043232;GO:…	0.9721	0.988	1.0434	1.4135	1.514	1.6002	1.4772	1.7846	1.8278	1.5299	1.8278	1.8455
P05787	K2C8_HUMAN	reviewed	Keratin, type II cytoskeletal 8 (Cytokeratin-8) (CK-8) (Keratin-8) (K8) (Type-II keratin Kb8)	KRT8	Homo sapiens (Human)	actin cytoskeleton organization;actin filament-based process;actomyosin structure organization;biological regulation;cell differentiation;cell differentiation involved in embryonic placenta development;cell surface receptor linked signaling pathway;cellular component organization;cellular component organization at cellular level;cellular component organization or biogenesis;cellular component org…	binding;protein binding;scaffold protein binding;structural molecule activity	cell junction;cell part;cell-cell junction;contractile fiber part;costamere;cytoplasm;cytoplasmic part;cytoskeletal part;cytoskeleton;dystrophin-associated glycoprotein complex;extracellular membrane-bounded organelle;extracellular organelle;extracellular region part;extracellular vesicular exosome;intermediate filament;intermediate filament cytoskeleton;intracellular membrane-bounded organelle;i…	GO:0006950;GO:0006996;GO:0007010;GO:0007165;GO:0007166;GO:0009415;GO:0009607;GO:0009628;GO:0009987;GO:0010033;GO:0016032;GO:0016043;GO:0019221;GO:0030029;GO:0030036;GO:0030154;GO:0031032;GO:0032502;GO:0033209;GO:0034097;GO:0034612;GO:0042221;GO:0045214;GO:0048869;GO:0050789;GO:0050794;GO:0050896;GO:0051599;GO:0051704;GO:0051707;GO:0051716;GO:0060706;GO:0065007;GO:0070887;GO:0071310;GO:0071345;GO:…	GO:0005198;GO:0005488;GO:0005515;GO:0097110	GO:0005634;GO:0005654;GO:0005737;GO:0005856;GO:0005882;GO:0005886;GO:0005911;GO:0016010;GO:0016020;GO:0016363;GO:0030018;GO:0030054;GO:0031982;GO:0031988;GO:0032991;GO:0042383;GO:0043034;GO:0043226;GO:0043227;GO:0043228;GO:0043229;GO:0043230;GO:0043231;GO:0043232;GO:0043234;GO:0044421;GO:0044422;GO:0044424;GO:0044425;GO:0044428;GO:0044430;GO:0044444;GO:0044446;GO:0044449;GO:0044459;GO:0044464;GO:…	1.0097	0.9816	1.0082	1.0735	1.1318	1.1278	0.9824	1.0309	1.0733	1.0893	1.184	1.0888
P68363	TBA1B_HUMAN	reviewed	Tubulin alpha-1B chain (Alpha-tubulin ubiquitous) (Tubulin K-alpha-1) (Tubulin alpha-ubiquitous chain) [Cleaved into: Detyrosinated tubulin alpha-1B chain]	TUBA1B	Homo sapiens (Human)	cell division;cellular component assembly;cellular component assembly at cellular level;cellular component organization;cellular component organization at cellular level;cellular component organization or biogenesis;cellular component organization or biogenesis at cellular level;cellular macromolecular complex assembly;cellular macromolecular complex subunit organization;cellular macromolecule me…	binding;catalytic activity;double-stranded RNA binding;enzyme binding;GTP binding;GTPase activity;guanyl nucleotide binding;guanyl ribonucleotide binding;hydrolase activity;hydrolase activity, acting on acid anhydrides;hydrolase activity, acting on acid anhydrides, in phosphorus-containing anhydrides;nucleic acid binding;nucleoside-triphosphatase activity;nucleotide binding;protein binding;purine…	cell part;cytoplasmic microtubule;cytoplasmic part;cytoskeletal part;extracellular membrane-bounded organelle;extracellular organelle;extracellular region part;extracellular vesicular exosome;intracellular organelle part;intracellular part;macromolecular complex;membrane-bounded organelle;membrane-bounded vesicle;microtubule;organelle;organelle part;protein complex;vesicle	GO:0000226;GO:0006457;GO:0006458;GO:0006461;GO:0006810;GO:0006996;GO:0007010;GO:0007017;GO:0008152;GO:0009987;GO:0010033;GO:0016043;GO:0019538;GO:0022607;GO:0030705;GO:0034097;GO:0034621;GO:0034622;GO:0042221;GO:0043170;GO:0043623;GO:0043933;GO:0044237;GO:0044238;GO:0044260;GO:0044267;GO:0046907;GO:0050896;GO:0051084;GO:0051234;GO:0051258;GO:0051301;GO:0051649;GO:0051716;GO:0065003;GO:0070670;GO:…	GO:0000166;GO:0003676;GO:0003723;GO:0003725;GO:0003824;GO:0003924;GO:0005198;GO:0005200;GO:0005488;GO:0005515;GO:0005525;GO:0016462;GO:0016787;GO:0016817;GO:0016818;GO:0017076;GO:0017111;GO:0019001;GO:0019899;GO:0031625;GO:0032553;GO:0032555;GO:0032561;GO:0035639	GO:0005874;GO:0005881;GO:0031982;GO:0031988;GO:0032991;GO:0043226;GO:0043227;GO:0043230;GO:0043234;GO:0044421;GO:0044422;GO:0044424;GO:0044430;GO:0044444;GO:0044446;GO:0044464;GO:0065010;GO:0070062	1.1763	1.1253	0.8268	0.591	0.5209	0.4831	0.7958	0.5703	0.5679	0.9644	0.3334	0.523
P04075	ALDOA_HUMAN	reviewed	Fructose-bisphosphate aldolase A (EC 4.1.2.13) (Lung cancer antigen NY-LU-1) (Muscle-type aldolase)	ALDOA	Homo sapiens (Human)	actin cytoskeleton organization;actin filament organization;actin filament-based process;alcohol biosynthetic process;alcohol catabolic process;alcohol metabolic process;anatomical structure homeostasis;ATP biosynthetic process;ATP metabolic process;biological regulation;biosynthetic process;blood coagulation;carbohydrate biosynthetic process;carbohydrate catabolic process;carbohydrate metabolic …	actin binding;aldehyde-lyase activity;binding;carbohydrate binding;carbon-carbon lyase activity;catalytic activity;cytoskeletal protein binding;fructose binding;fructose-bisphosphate aldolase activity;identical protein binding;lyase activity;monosaccharide binding;protein binding;sugar binding;tubulin binding	actin cytoskeleton;cell part;contractile fiber part;cytoplasmic membrane-bounded vesicle lumen;cytoplasmic part;cytoplasmic vesicle part;cytoskeleton;cytosol;extracellular membrane-bounded organelle;extracellular organelle;extracellular region;extracellular region part;extracellular space;extracellular vesicular exosome;I band;intracellular membrane-bounded organelle;intracellular non-membrane-bo…	GO:0001775;GO:0002576;GO:0003008;GO:0003012;GO:0005975;GO:0005996;GO:0006000;GO:0006006;GO:0006007;GO:0006066;GO:0006091;GO:0006094;GO:0006096;GO:0006139;GO:0006163;GO:0006164;GO:0006461;GO:0006753;GO:0006754;GO:0006807;GO:0006810;GO:0006887;GO:0006936;GO:0006941;GO:0006996;GO:0007010;GO:0007015;GO:0007596;GO:0007599;GO:0008152;GO:0008360;GO:0009056;GO:0009058;GO:0009117;GO:0009141;GO:0009142;GO:…	GO:0003779;GO:0003824;GO:0004332;GO:0005488;GO:0005515;GO:0005529;GO:0008092;GO:0015631;GO:0016829;GO:0016830;GO:0016832;GO:0030246;GO:0042802;GO:0048029;GO:0070061	GO:0005576;GO:0005615;GO:0005634;GO:0005829;GO:0005856;GO:0015629;GO:0016020;GO:0031093;GO:0031430;GO:0031674;GO:0031974;GO:0031982;GO:0031983;GO:0031988;GO:0034774;GO:0043226;GO:0043227;GO:0043228;GO:0043229;GO:0043230;GO:0043231;GO:0043232;GO:0043233;GO:0044421;GO:0044422;GO:0044424;GO:0044433;GO:0044444;GO:0044446;GO:0044449;GO:0044464;GO:0060205;GO:0065010;GO:0070062	1.0325	0.9832	0.9839	0.6988	0.7998	0.7511	0.755	0.6784	0.7902	0.6293	0.5336	0.5552
P42704	LPPRC_HUMAN	reviewed	Leucine-rich PPR motif-containing protein, mitochondrial (130 kDa leucine-rich protein) (LRP 130) (GP130)	LRPPRC	Homo sapiens (Human)	biological regulation;biosynthetic process;cellular biosynthetic process;cellular component movement;cellular macromolecule biosynthetic process;cellular macromolecule metabolic process;cellular metabolic process;cellular nitrogen compound metabolic process;cellular process;cytoskeleton-dependent intracellular transport;establishment of localization;establishment of localization in cell;establish…	beta-tubulin binding;binding;cytoskeletal protein binding;DNA binding;enzyme binding;microtubule binding;nucleic acid binding;protein binding;RNA binding;single-stranded DNA binding;structure-specific DNA binding;tubulin binding;ubiquitin protein ligase binding	cell part;chromosome;condensed chromosome;condensed nuclear chromosome;cytoplasmic part;cytoskeletal part;cytoskeleton;intracellular membrane-bounded organelle;intracellular non-membrane-bounded organelle;intracellular organelle;intracellular organelle part;intracellular part;macromolecular complex;membrane;membrane part;membrane-bounded organelle;microtubule;mitochondrial nucleoid;mitochondrial …	GO:0000960;GO:0000961;GO:0006139;GO:0006351;GO:0006355;GO:0006417;GO:0006807;GO:0006810;GO:0006928;GO:0007017;GO:0007018;GO:0008152;GO:0009058;GO:0009059;GO:0009889;GO:0009892;GO:0009894;GO:0009895;GO:0009987;GO:0010468;GO:0010556;GO:0010605;GO:0010608;GO:0010821;GO:0010970;GO:0015931;GO:0016070;GO:0019219;GO:0019222;GO:0030705;GO:0031323;GO:0031324;GO:0031326;GO:0031329;GO:0031330;GO:0032268;GO:…	GO:0003676;GO:0003677;GO:0003697;GO:0003723;GO:0005488;GO:0005515;GO:0008017;GO:0008092;GO:0015631;GO:0019899;GO:0031625;GO:0043566;GO:0048487	GO:0000228;GO:0000793;GO:0000794;GO:0005634;GO:0005637;GO:0005640;GO:0005654;GO:0005694;GO:0005739;GO:0005856;GO:0005874;GO:0009295;GO:0016020;GO:0019866;GO:0019867;GO:0030529;GO:0031090;GO:0031965;GO:0031968;GO:0032991;GO:0042645;GO:0043226;GO:0043227;GO:0043228;GO:0043229;GO:0043231;GO:0043232;GO:0043234;GO:0044422;GO:0044424;GO:0044425;GO:0044428;GO:0044429;GO:0044430;GO:0044444;GO:0044446;GO:…	0.9889	1.0805	0.939	0.9068	0.8375	0.8189	0.7794	0.7311	0.7672	0.6774	0.6474	0.6333
Q13268	DHRS2_HUMAN	reviewed	Dehydrogenase/reductase SDR family member 2, mitochondrial (EC 1.1.1.-) (Dicarbonyl reductase HEP27) (Protein D) (Short chain dehydrogenase/reductase family 25C member 1)	DHRS2	Homo sapiens (Human)	biological regulation;C21-steroid hormone metabolic process;cell activation;cell differentiation;cellular developmental process;cellular hormone metabolic process;cellular metabolic process;cellular process;cellular response to chemical stimulus;cellular response to oxidative stress;cellular response to stimulus;cellular response to stress;developmental process;hormone metabolic process;immune sy…	carbonyl reductase (NADPH) activity;catalytic activity;oxidoreductase activity;oxidoreductase activity, acting on CH-OH group of donors;oxidoreductase activity, acting on the CH-OH group of donors, NAD or NADP as acceptor	cell part;cytoplasm;cytoplasmic part;envelope;extracellular membrane-bounded organelle;extracellular organelle;extracellular region part;extracellular vesicular exosome;intracellular membrane-bounded organelle;intracellular organelle;intracellular organelle lumen;intracellular organelle part;intracellular part;membrane-bounded organelle;membrane-bounded vesicle;membrane-enclosed lumen;mitochondri…	GO:0001773;GO:0001775;GO:0002274;GO:0002376;GO:0002521;GO:0002573;GO:0006629;GO:0006950;GO:0006979;GO:0008152;GO:0008202;GO:0008207;GO:0008285;GO:0009636;GO:0009987;GO:0010817;GO:0010941;GO:0030099;GO:0030154;GO:0032502;GO:0033554;GO:0034599;GO:0034754;GO:0042127;GO:0042221;GO:0042445;GO:0042981;GO:0043011;GO:0043066;GO:0043067;GO:0043069;GO:0044237;GO:0044238;GO:0045321;GO:0048519;GO:0048523;GO:…	GO:0003824;GO:0004090;GO:0016491;GO:0016614;GO:0016616	GO:0005634;GO:0005635;GO:0005737;GO:0005739;GO:0005759;GO:0031967;GO:0031974;GO:0031975;GO:0031982;GO:0031988;GO:0043226;GO:0043227;GO:0043229;GO:0043230;GO:0043231;GO:0043233;GO:0044421;GO:0044422;GO:0044424;GO:0044428;GO:0044429;GO:0044444;GO:0044446;GO:0044464;GO:0065010;GO:0070013;GO:0070062	0.9954	1.0259	0.9791	0.9564	0.9662	0.9728	0.7872	0.7749	0.8539	0.7504	0.791	0.7501
P25705	ATPA_HUMAN	reviewed	ATP synthase subunit alpha, mitochondrial (ATP synthase F1 subunit alpha)	ATP5F1A	Homo sapiens (Human)	ATP biosynthetic process;ATP hydrolysis coupled proton transport;ATP metabolic process;ATP synthesis coupled proton transport;biological regulation;biosynthetic process;cation transport;cellular biosynthetic process;cellular metabolic process;cellular nitrogen compound biosynthetic process;cellular nitrogen compound metabolic process;cellular process;developmental process;electron transport chain…	active transmembrane transporter activity;adenyl nucleotide binding;adenyl ribonucleotide binding;ATP binding;ATPase activity;ATPase activity, coupled;ATPase activity, coupled to movement of substances;ATPase activity, coupled to transmembrane movement of ions;ATPase activity, coupled to transmembrane movement of substances;binding;catalytic activity;cation transmembrane transporter activity;cati…	cell part;cytoplasmic part;extracellular membrane-bounded organelle;extracellular organelle;extracellular region part;extracellular vesicular exosome;intracellular membrane-bounded organelle;intracellular organelle;intracellular organelle lumen;intracellular organelle part;intracellular part;macromolecular complex;membrane;membrane part;membrane-bounded organelle;membrane-bounded vesicle;membrane…	GO:0001936;GO:0001937;GO:0006091;GO:0006139;GO:0006163;GO:0006164;GO:0006629;GO:0006753;GO:0006754;GO:0006807;GO:0006810;GO:0006811;GO:0006812;GO:0006818;GO:0006839;GO:0008152;GO:0008285;GO:0009058;GO:0009117;GO:0009141;GO:0009142;GO:0009144;GO:0009145;GO:0009150;GO:0009152;GO:0009165;GO:0009199;GO:0009201;GO:0009205;GO:0009206;GO:0009259;GO:0009260;GO:0009790;GO:0009987;GO:0015672;GO:0015985;GO:…	GO:0000166;GO:0003824;GO:0005102;GO:0005215;GO:0005488;GO:0005515;GO:0005524;GO:0008324;GO:0015075;GO:0015077;GO:0015078;GO:0015399;GO:0015405;GO:0016462;GO:0016787;GO:0016817;GO:0016818;GO:0016820;GO:0016887;GO:0017076;GO:0017111;GO:0019829;GO:0022804;GO:0022857;GO:0022890;GO:0022891;GO:0022892;GO:0030554;GO:0032553;GO:0032555;GO:0032559;GO:0035639;GO:0042287;GO:0042288;GO:0042623;GO:0042625;GO:…	GO:0005739;GO:0005743;GO:0005753;GO:0005759;GO:0005886;GO:0016020;GO:0016469;GO:0019866;GO:0031090;GO:0031966;GO:0031974;GO:0031982;GO:0031988;GO:0032991;GO:0033178;GO:0043226;GO:0043227;GO:0043229;GO:0043230;GO:0043231;GO:0043233;GO:0043234;GO:0044421;GO:0044422;GO:0044424;GO:0044425;GO:0044429;GO:0044444;GO:0044446;GO:0044455;GO:0044464;GO:0045259;GO:0045261;GO:0065010;GO:0070013;GO:0070062	1.0089	0.9857	1.0061	0.9965	1.0184	1.0415	1.0494	1.0748	1.1044	1.0018	1.0218	1.0702
P68104	EF1A1_HUMAN	reviewed	Elongation factor 1-alpha 1 (EF-1-alpha-1) (Elongation factor Tu) (EF-Tu) (Eukaryotic elongation factor 1 A-1) (eEF1A-1) (Leukocyte receptor cluster member 7)	EEF1A1	Homo sapiens (Human)	biological regulation;biosynthetic process;cellular biosynthetic process;cellular macromolecule biosynthetic process;cellular macromolecule metabolic process;cellular metabolic process;cellular nitrogen compound metabolic process;cellular process;cellular protein metabolic process;cellular response to chemical stimulus;cellular response to endogenous stimulus;cellular response to epidermal growth…	binding;catalytic activity;enzyme binding;GTP binding;GTPase activity;guanyl nucleotide binding;guanyl ribonucleotide binding;hydrolase activity;hydrolase activity, acting on acid anhydrides;hydrolase activity, acting on acid anhydrides, in phosphorus-containing anhydrides;kinase binding;nucleic acid binding;nucleoside-triphosphatase activity;nucleotide binding;protein binding;protein kinase bind…	cell cortex part;cell part;cell projection membrane;cell projection part;cortical actin cytoskeleton;cortical cytoskeleton;cytoplasm;cytoplasmic part;cytoskeletal part;cytoskeleton;cytosol;eukaryotic translation elongation factor 1 complex;extracellular membrane-bounded organelle;extracellular organelle;extracellular region part;extracellular space;extracellular vesicular exosome;intracellular me…	GO:0006139;GO:0006351;GO:0006355;GO:0006412;GO:0006414;GO:0006807;GO:0008152;GO:0009058;GO:0009059;GO:0009719;GO:0009889;GO:0009987;GO:0010033;GO:0010467;GO:0010468;GO:0010556;GO:0016070;GO:0019219;GO:0019222;GO:0019538;GO:0031323;GO:0031326;GO:0032774;GO:0034641;GO:0034645;GO:0042221;GO:0043170;GO:0044237;GO:0044238;GO:0044249;GO:0044260;GO:0044267;GO:0050789;GO:0050794;GO:0050896;GO:0051171;GO:…	GO:0000049;GO:0000166;GO:0003676;GO:0003723;GO:0003746;GO:0003824;GO:0003924;GO:0005488;GO:0005515;GO:0005525;GO:0008135;GO:0016462;GO:0016787;GO:0016817;GO:0016818;GO:0017076;GO:0017111;GO:0019001;GO:0019899;GO:0019900;GO:0019901;GO:0032553;GO:0032555;GO:0032561;GO:0035639	GO:0005615;GO:0005634;GO:0005730;GO:0005737;GO:0005829;GO:0005853;GO:0005856;GO:0016020;GO:0030863;GO:0030864;GO:0031253;GO:0031256;GO:0031982;GO:0031988;GO:0032587;GO:0032991;GO:0043226;GO:0043227;GO:0043228;GO:0043229;GO:0043230;GO:0043231;GO:0043232;GO:0043234;GO:0044421;GO:0044422;GO:0044424;GO:0044425;GO:0044428;GO:0044430;GO:0044444;GO:0044446;GO:0044448;GO:0044459;GO:0044463;GO:0044464;GO:…	1.0189	1.0478	0.9421	1.0014	1.0909	1.0895	0.9145	0.8942	1.0381	0.8973	0.8521	0.8991
P21796	VDAC1_HUMAN	reviewed	Voltage-dependent anion-selective channel protein 1 (VDAC-1) (hVDAC1) (Outer mitochondrial membrane protein porin 1) (Plasmalemmal porin) (Porin 31HL) (Porin 31HM)	VDAC1	Homo sapiens (Human)	anion transport;apoptosis;behavior;behavioral defense response;behavioral fear response;cell communication;cell death;cell differentiation;cell-cell signaling;cellular developmental process;cellular process;cognition;death;defense response;developmental process;epithelial cell differentiation;establishment of localization;fear response;ion transport;learning;learning or memory;multicellular organ…	anion channel activity;anion transmembrane transporter activity;binding;channel activity;enzyme binding;gated channel activity;ion channel activity;ion transmembrane transporter activity;kinase binding;passive transmembrane transporter activity;porin activity;protein binding;protein kinase binding;substrate-specific channel activity;substrate-specific transmembrane transporter activity;substrate-…	cell part;cytoplasmic part;extracellular membrane-bounded organelle;extracellular organelle;extracellular region part;extracellular vesicular exosome;intracellular membrane-bounded organelle;intracellular non-membrane-bounded organelle;intracellular organelle;intracellular organelle part;intracellular part;macromolecular complex;membrane;membrane part;membrane-bounded organelle;membrane-bounded v…	GO:0001662;GO:0002209;GO:0003008;GO:0006810;GO:0006811;GO:0006820;GO:0006915;GO:0006950;GO:0006952;GO:0007154;GO:0007267;GO:0007268;GO:0007270;GO:0007610;GO:0007611;GO:0007612;GO:0008219;GO:0009987;GO:0012501;GO:0016032;GO:0016265;GO:0023052;GO:0030154;GO:0030855;GO:0032501;GO:0032502;GO:0033555;GO:0042596;GO:0048869;GO:0050877;GO:0050890;GO:0050896;GO:0051234	GO:0005215;GO:0005216;GO:0005244;GO:0005253;GO:0005488;GO:0005515;GO:0008308;GO:0008509;GO:0015075;GO:0015267;GO:0015288;GO:0019899;GO:0019900;GO:0019901;GO:0022803;GO:0022829;GO:0022832;GO:0022836;GO:0022838;GO:0022857;GO:0022891;GO:0022892	GO:0005634;GO:0005739;GO:0005741;GO:0005743;GO:0005886;GO:0009295;GO:0016020;GO:0019866;GO:0019867;GO:0031090;GO:0031966;GO:0031968;GO:0031982;GO:0031988;GO:0032991;GO:0042645;GO:0043226;GO:0043227;GO:0043228;GO:0043229;GO:0043230;GO:0043231;GO:0043232;GO:0043234;GO:0044421;GO:0044422;GO:0044424;GO:0044425;GO:0044429;GO:0044444;GO:0044446;GO:0044464;GO:0046930;GO:0065010;GO:0070062	0.985	0.9985	1.0161	2.1154	2.5494	2.9499	1.8657	2.4538	2.3962	2.1221	2.6366	2.3292
P0DMV8	HS71A_HUMAN	reviewed	Heat shock 70 kDa protein 1A (Heat shock 70 kDa protein 1) (HSP70-1) (HSP70.1)	HSPA1A	Homo sapiens (Human)							0.9945	1.066	0.9412	0.9262	1.0641	1.0071	0.8894	0.7861	0.9432	0.8247	0.768	0.7216
P13639	EF2_HUMAN	reviewed	Elongation factor 2 (EF-2)	EEF2	Homo sapiens (Human)	biological regulation;biosynthetic process;cell differentiation;cellular biosynthetic process;cellular developmental process;cellular macromolecule biosynthetic process;cellular macromolecule metabolic process;cellular metabolic process;cellular process;cellular protein metabolic process;developmental process;gene expression;hemopoietic progenitor cell differentiation;macromolecule biosynthetic p…	binding;catalytic activity;enzyme binding;GTP binding;GTPase activity;guanyl nucleotide binding;guanyl ribonucleotide binding;hydrolase activity;hydrolase activity, acting on acid anhydrides;hydrolase activity, acting on acid anhydrides, in phosphorus-containing anhydrides;kinase binding;nucleic acid binding;nucleoside-triphosphatase activity;nucleotide binding;protein binding;protein kinase bind…	aggresome;cell part;cytoplasm;cytoplasmic part;cytosol;extracellular membrane-bounded organelle;extracellular organelle;extracellular region part;extracellular vesicular exosome;inclusion body;intracellular membrane-bounded organelle;intracellular organelle;intracellular part;macromolecular complex;membrane;membrane-bounded organelle;membrane-bounded vesicle;nucleus;organelle;plasma membrane;poly…	GO:0002244;GO:0006412;GO:0006414;GO:0006417;GO:0006464;GO:0008152;GO:0009058;GO:0009059;GO:0009889;GO:0009891;GO:0009893;GO:0009987;GO:0010467;GO:0010468;GO:0010556;GO:0010557;GO:0010604;GO:0010608;GO:0017182;GO:0017183;GO:0018193;GO:0018202;GO:0019222;GO:0019538;GO:0030154;GO:0031323;GO:0031325;GO:0031326;GO:0031328;GO:0032268;GO:0032270;GO:0032502;GO:0034645;GO:0043170;GO:0043412;GO:0043687;GO:…	GO:0000166;GO:0003676;GO:0003723;GO:0003746;GO:0003824;GO:0003924;GO:0005488;GO:0005515;GO:0005525;GO:0008135;GO:0016462;GO:0016787;GO:0016817;GO:0016818;GO:0017076;GO:0017111;GO:0019001;GO:0019899;GO:0019900;GO:0019901;GO:0032553;GO:0032555;GO:0032561;GO:0035639	GO:0005634;GO:0005737;GO:0005829;GO:0005844;GO:0005886;GO:0016020;GO:0016234;GO:0016235;GO:0030529;GO:0031982;GO:0031988;GO:0032991;GO:0043226;GO:0043227;GO:0043229;GO:0043230;GO:0043231;GO:0044421;GO:0044424;GO:0044444;GO:0044464;GO:0065010;GO:0070062	1.0101	1.0382	0.9596	0.9076	0.9154	0.88	0.7071	0.6657	0.7498	0.6035	0.6128	0.5948
Q16822	PCKGM_HUMAN	reviewed	Phosphoenolpyruvate carboxykinase [GTP], mitochondrial (PEPCK-M) (EC 4.1.1.32)	PCK2	Homo sapiens (Human)	alcohol biosynthetic process;alcohol metabolic process;biological regulation;biosynthetic process;carbohydrate biosynthetic process;carbohydrate homeostasis;carbohydrate metabolic process;carboxylic acid metabolic process;cellular biosynthetic process;cellular carbohydrate biosynthetic process;cellular carbohydrate metabolic process;cellular chemical homeostasis;cellular glucose homeostasis;cellu…	binding;carbon-carbon lyase activity;carboxy-lyase activity;catalytic activity;cation binding;GTP binding;guanyl nucleotide binding;guanyl ribonucleotide binding;ion binding;lyase activity;metal ion binding;nucleotide binding;phosphoenolpyruvate carboxykinase (GTP) activity;phosphoenolpyruvate carboxykinase activity;purine nucleotide binding;purine ribonucleoside triphosphate binding;purine ribon…	cell part;cytoplasmic part;extracellular membrane-bounded organelle;extracellular organelle;extracellular region part;extracellular vesicular exosome;intracellular membrane-bounded organelle;intracellular organelle;intracellular organelle lumen;intracellular organelle part;intracellular part;membrane-bounded organelle;membrane-bounded vesicle;membrane-enclosed lumen;mitochondrial matrix;mitochond…	GO:0001678;GO:0002791;GO:0002793;GO:0005975;GO:0005996;GO:0006006;GO:0006066;GO:0006082;GO:0006090;GO:0006094;GO:0006107;GO:0006116;GO:0006139;GO:0006732;GO:0006733;GO:0006734;GO:0006753;GO:0006807;GO:0008152;GO:0009058;GO:0009117;GO:0009719;GO:0009725;GO:0009743;GO:0009746;GO:0009749;GO:0009987;GO:0010033;GO:0010646;GO:0016051;GO:0019318;GO:0019319;GO:0019362;GO:0019674;GO:0019725;GO:0019752;GO:…	GO:0000166;GO:0003824;GO:0004611;GO:0004613;GO:0005488;GO:0005525;GO:0016829;GO:0016830;GO:0016831;GO:0017076;GO:0019001;GO:0032553;GO:0032555;GO:0032561;GO:0035639;GO:0043167;GO:0043169;GO:0046872	GO:0005739;GO:0005759;GO:0031974;GO:0031982;GO:0031988;GO:0043226;GO:0043227;GO:0043229;GO:0043230;GO:0043231;GO:0043233;GO:0044421;GO:0044422;GO:0044424;GO:0044429;GO:0044444;GO:0044446;GO:0044464;GO:0065010;GO:0070013;GO:0070062	0.9978	1.0619	0.9482	0.9304	0.9258	0.9439	0.7539	0.6631	0.7563	0.7074	0.7027	0.7182
Q9Y4L1	HYOU1_HUMAN	reviewed	Hypoxia up-regulated protein 1 (150 kDa oxygen-regulated protein) (ORP-150) (170 kDa glucose-regulated protein) (GRP-170)	HYOU1	Homo sapiens (Human)	biological regulation;cellular component organization;cellular component organization or biogenesis;cellular macromolecule metabolic process;cellular membrane organization;cellular metabolic process;cellular process;cellular protein metabolic process;cellular response to chemical stimulus;cellular response to hypoxia;cellular response to organic substance;cellular response to oxygen levels;cellul…	adenyl nucleotide binding;adenyl ribonucleotide binding;ATP binding;binding;chaperone binding;nucleotide binding;protein binding;purine nucleotide binding;purine ribonucleoside triphosphate binding;purine ribonucleotide binding;ribonucleotide binding	adherens junction;anchoring junction;cell junction;cell part;cell-substrate adherens junction;cell-substrate junction;cytoplasmic membrane-bounded vesicle lumen;cytoplasmic part;cytoplasmic vesicle part;endocytic vesicle lumen;endoplasmic reticulum;endoplasmic reticulum lumen;endoplasmic reticulum part;extracellular membrane-bounded organelle;extracellular organelle;extracellular region;extracell…	GO:0001666;GO:0006810;GO:0006897;GO:0006898;GO:0006950;GO:0006984;GO:0006986;GO:0007165;GO:0008152;GO:0009987;GO:0010033;GO:0010324;GO:0016043;GO:0016044;GO:0016192;GO:0019538;GO:0030968;GO:0033554;GO:0034620;GO:0034976;GO:0035966;GO:0035967;GO:0042221;GO:0043170;GO:0044237;GO:0044238;GO:0044260;GO:0044267;GO:0050789;GO:0050794;GO:0050896;GO:0051234;GO:0051716;GO:0061024;GO:0065007;GO:0070482;GO:…	GO:0000166;GO:0005488;GO:0005515;GO:0005524;GO:0017076;GO:0030554;GO:0032553;GO:0032555;GO:0032559;GO:0035639;GO:0051087	GO:0005576;GO:0005783;GO:0005788;GO:0005790;GO:0005912;GO:0005924;GO:0005925;GO:0016020;GO:0030054;GO:0030055;GO:0031974;GO:0031982;GO:0031983;GO:0031988;GO:0043226;GO:0043227;GO:0043229;GO:0043230;GO:0043231;GO:0043233;GO:0044421;GO:0044422;GO:0044424;GO:0044432;GO:0044433;GO:0044444;GO:0044446;GO:0044464;GO:0060205;GO:0065010;GO:0070013;GO:0070062;GO:0070161;GO:0071682	1.0173	0.974	1.013	1.1414	1.0684	1.1383	1.4335	1.6734	1.5769	1.7217	1.9038	1.8744
P02751	FINC_HUMAN	reviewed	Fibronectin (FN) (Cold-insoluble globulin) (CIG) [Cleaved into: Anastellin; Ugl-Y1; Ugl-Y2; Ugl-Y3]	FN1	Homo sapiens (Human)	acute inflammatory response;acute-phase response;anatomical structure formation involved in morphogenesis;anatomical structure morphogenesis;angiogenesis;biological adhesion;biological regulation;blood coagulation;calcium-independent cell-matrix adhesion;cell activation;cell adhesion;cell differentiation;cell junction assembly;cell junction organization;cell migration;cell morphogenesis;cell morp…	binding;carbohydrate binding;collagen binding;enzyme activator activity;enzyme binding;enzyme regulator activity;glycosaminoglycan binding;heparin binding;integrin binding;pattern binding;peptidase activator activity;peptidase regulator activity;polysaccharide binding;protease binding;protein binding;protein complex binding;receptor binding	apical plasma membrane;basal lamina;blood microparticle;cell part;cytoplasmic membrane-bounded vesicle lumen;cytoplasmic part;cytoplasmic vesicle part;endoplasmic reticulum-Golgi intermediate compartment;extracellular matrix;extracellular matrix part;extracellular membrane-bounded organelle;extracellular organelle;extracellular region;extracellular region part;extracellular space;extracellular ve…	GO:0000902;GO:0000904;GO:0001525;GO:0001558;GO:0001775;GO:0002376;GO:0002526;GO:0002576;GO:0006461;GO:0006464;GO:0006810;GO:0006887;GO:0006928;GO:0006950;GO:0006952;GO:0006953;GO:0006954;GO:0007044;GO:0007155;GO:0007160;GO:0007161;GO:0007596;GO:0007599;GO:0008152;GO:0008360;GO:0009611;GO:0009653;GO:0009987;GO:0010720;GO:0010769;GO:0010975;GO:0016043;GO:0016192;GO:0016477;GO:0018149;GO:0019538;GO:…	GO:0001871;GO:0002020;GO:0005102;GO:0005178;GO:0005488;GO:0005515;GO:0005518;GO:0005539;GO:0008047;GO:0008201;GO:0016504;GO:0019899;GO:0030234;GO:0030246;GO:0030247;GO:0032403;GO:0061134	GO:0005576;GO:0005577;GO:0005605;GO:0005615;GO:0005793;GO:0016324;GO:0031012;GO:0031093;GO:0031974;GO:0031982;GO:0031983;GO:0031988;GO:0032991;GO:0034774;GO:0043226;GO:0043227;GO:0043229;GO:0043230;GO:0043231;GO:0043233;GO:0043234;GO:0044420;GO:0044421;GO:0044422;GO:0044424;GO:0044425;GO:0044433;GO:0044444;GO:0044446;GO:0044459;GO:0044464;GO:0060205;GO:0065010;GO:0070062;GO:0072562	1.0511	0.9538	1.0047	1.3536	1.4744	1.5688	2.7501	3.7267	3.0461	3.4448	4.0446	4.2273
Q00610	CLH1_HUMAN	reviewed	Clathrin heavy chain 1 (Clathrin heavy chain on chromosome 17) (CLH-17)	CLTC	Homo sapiens (Human)	antigen processing and presentation;antigen processing and presentation of exogenous antigen;antigen processing and presentation of exogenous peptide antigen;antigen processing and presentation of exogenous peptide antigen via MHC class II;antigen processing and presentation of peptide antigen;antigen processing and presentation of peptide antigen via MHC class II;antigen processing and presentat…	binding;clathrin binding;clathrin light chain binding;double-stranded RNA binding;enzyme binding;kinase binding;nucleic acid binding;protein binding;protein kinase binding;RNA binding;structural molecule activity	adherens junction;anchoring junction;cell junction;cell part;cell-substrate adherens junction;cell-substrate junction;clathrin coat;clathrin coat of coated pit;clathrin coat of trans-Golgi network vesicle;clathrin coated vesicle membrane;clathrin complex;clathrin vesicle coat;clathrin-coated endocytic vesicle membrane;clathrin-coated vesicle;coated vesicle;coated vesicle membrane;cytoplasm;cytopl…	GO:0000041;GO:0000280;GO:0001649;GO:0002376;GO:0002478;GO:0002495;GO:0002504;GO:0006810;GO:0006811;GO:0006812;GO:0006826;GO:0006886;GO:0006892;GO:0006897;GO:0006898;GO:0006996;GO:0007067;GO:0008152;GO:0009987;GO:0010324;GO:0015031;GO:0015682;GO:0016043;GO:0016044;GO:0016192;GO:0019882;GO:0019884;GO:0019886;GO:0022402;GO:0022403;GO:0030001;GO:0030154;GO:0031623;GO:0032502;GO:0033572;GO:0043112;GO:…	GO:0003676;GO:0003723;GO:0003725;GO:0005198;GO:0005488;GO:0005515;GO:0019899;GO:0019900;GO:0019901;GO:0030276;GO:0032051	GO:0000139;GO:0005737;GO:0005819;GO:0005829;GO:0005886;GO:0005912;GO:0005924;GO:0005925;GO:0012506;GO:0016020;GO:0016023;GO:0030054;GO:0030055;GO:0030117;GO:0030118;GO:0030120;GO:0030125;GO:0030130;GO:0030132;GO:0030135;GO:0030136;GO:0030659;GO:0030662;GO:0030665;GO:0030666;GO:0030669;GO:0031090;GO:0031410;GO:0031982;GO:0031988;GO:0032588;GO:0032991;GO:0042470;GO:0043226;GO:0043227;GO:0043228;GO:…	1.0347	0.9392	1.0372	0.9031	0.808	0.8494	0.9437	0.9277	0.8885	1.1353	1.1279	1.142
O43707	ACTN4_HUMAN	reviewed	Alpha-actinin-4 (Non-muscle alpha-actinin 4)	ACTN4	Homo sapiens (Human)	actin cytoskeleton organization;actin filament bundle assembly;actin filament organization;actin filament-based process;biological regulation;blood coagulation;cell activation;cell junction assembly;cell junction organization;cell-cell junction assembly;cell-cell junction organization;cellular component assembly;cellular component assembly at cellular level;cellular component organization;cellula…	actin binding;actin filament binding;binding;calcium ion binding;cation binding;cytoskeletal protein binding;hormone receptor binding;identical protein binding;integrin binding;ion binding;ligand-dependent nuclear receptor transcription coactivator activity;metal ion binding;nuclear hormone receptor binding;nucleoside binding;protein binding;protein binding transcription factor activity;protein c…	actin filament bundle;actomyosin;adherens junction;anchoring junction;cell cortex part;cell junction;cell part;cell projection;cell-cell junction;cell-substrate adherens junction;cell-substrate junction;contractile fiber part;cortical cytoskeleton;cytoplasm;cytoplasmic membrane-bounded vesicle lumen;cytoplasmic part;cytoplasmic vesicle part;cytoskeletal part;cytoskeleton;extracellular membrane-bo…	GO:0001666;GO:0001775;GO:0002028;GO:0002576;GO:0006810;GO:0006887;GO:0006950;GO:0006996;GO:0007010;GO:0007015;GO:0007043;GO:0007165;GO:0007596;GO:0007599;GO:0009987;GO:0010155;GO:0010941;GO:0010959;GO:0015031;GO:0016043;GO:0016192;GO:0022607;GO:0022898;GO:0030029;GO:0030036;GO:0030100;GO:0030168;GO:0030522;GO:0032409;GO:0032411;GO:0032412;GO:0032414;GO:0032415;GO:0032417;GO:0032501;GO:0032879;GO:…	GO:0000988;GO:0000989;GO:0001882;GO:0003712;GO:0003713;GO:0003779;GO:0005102;GO:0005178;GO:0005488;GO:0005509;GO:0005515;GO:0008092;GO:0008134;GO:0030374;GO:0032403;GO:0035257;GO:0042802;GO:0042803;GO:0042974;GO:0043167;GO:0043169;GO:0046872;GO:0046983;GO:0051015;GO:0051427	GO:0001725;GO:0005576;GO:0005615;GO:0005634;GO:0005737;GO:0005856;GO:0005911;GO:0005912;GO:0005924;GO:0005925;GO:0030018;GO:0030054;GO:0030055;GO:0030529;GO:0030863;GO:0031093;GO:0031143;GO:0031974;GO:0031982;GO:0031983;GO:0031988;GO:0032432;GO:0032991;GO:0034774;GO:0042641;GO:0042995;GO:0043005;GO:0043226;GO:0043227;GO:0043228;GO:0043229;GO:0043230;GO:0043231;GO:0043232;GO:0043233;GO:0043234;GO:…	1.0674	0.9702	0.9699	0.9101	0.9676	0.8628	0.834	0.7928	0.8476	0.5663	0.5549	0.5733
P02671	FIBA_HUMAN	reviewed	Fibrinogen alpha chain [Cleaved into: Fibrinopeptide A; Fibrinogen alpha chain]	FGA	Homo sapiens (Human)	antibacterial humoral response;antimicrobial humoral response;biological adhesion;biological regulation;blood coagulation;blood coagulation, common pathway;cell activation;cell adhesion;cell-cell adhesion;cell-matrix adhesion;cell-substrate adhesion;cellular component assembly;cellular component assembly at cellular level;cellular component organization;cellular component organization at cellular…	structural molecule activity	blood microparticle;cell cortex;cell part;cell surface;cytoplasmic membrane-bounded vesicle;cytoplasmic membrane-bounded vesicle lumen;cytoplasmic part;cytoplasmic vesicle;cytoplasmic vesicle part;external side of plasma membrane;extracellular membrane-bounded organelle;extracellular organelle;extracellular region;extracellular region part;extracellular space;extracellular vesicular exosome;fibri…	GO:0001775;GO:0002376;GO:0002576;GO:0002791;GO:0002793;GO:0006461;GO:0006810;GO:0006887;GO:0006950;GO:0006952;GO:0006955;GO:0006959;GO:0007155;GO:0007160;GO:0007165;GO:0007596;GO:0007599;GO:0008152;GO:0009607;GO:0009617;GO:0009892;GO:0009966;GO:0009967;GO:0009987;GO:0010035;GO:0010038;GO:0010470;GO:0010605;GO:0010627;GO:0010646;GO:0010647;GO:0010740;GO:0010941;GO:0016043;GO:0016192;GO:0016337;GO:…	GO:0005198	GO:0005576;GO:0005577;GO:0005615;GO:0005886;GO:0005938;GO:0009897;GO:0009986;GO:0016020;GO:0016023;GO:0030141;GO:0031091;GO:0031093;GO:0031410;GO:0031974;GO:0031982;GO:0031983;GO:0031988;GO:0032991;GO:0034774;GO:0043226;GO:0043227;GO:0043229;GO:0043230;GO:0043231;GO:0043233;GO:0043234;GO:0044421;GO:0044422;GO:0044424;GO:0044425;GO:0044433;GO:0044444;GO:0044446;GO:0044459;GO:0044464;GO:0060205;GO:…	1.0114	1.0318	0.9603	1.5642	1.6473	1.7396	1.9942	2.3036	2.394	2.2976	3.0804	2.5308
P46939	UTRO_HUMAN	reviewed	Utrophin (Dystrophin-related protein 1) (DRP-1)	UTRN	Homo sapiens (Human)	aging;anatomical structure development;anatomical structure morphogenesis;biological regulation;cell differentiation;cell part morphogenesis;cell projection morphogenesis;cell projection organization;cellular component morphogenesis;cellular component organization;cellular component organization at cellular level;cellular component organization or biogenesis;cellular component organization or bio…	actin binding;binding;cation binding;cytoskeletal protein binding;enzyme binding;integrin binding;ion binding;kinase binding;metal ion binding;protein binding;protein complex binding;protein kinase binding;receptor binding;transition metal ion binding;vinculin binding;zinc ion binding	cell junction;cell part;cell projection;cell projection membrane;cell projection part;contractile fiber;cytoplasm;cytoplasmic part;cytoskeleton;dystrophin-associated glycoprotein complex;extracellular membrane-bounded organelle;extracellular organelle;extracellular region part;extracellular vesicular exosome;filopodium;filopodium membrane;intracellular non-membrane-bounded organelle;intracellular…	GO:0001952;GO:0001954;GO:0002028;GO:0003008;GO:0003012;GO:0006936;GO:0007517;GO:0007568;GO:0009653;GO:0009987;GO:0010810;GO:0010811;GO:0010959;GO:0010975;GO:0010976;GO:0016043;GO:0022898;GO:0030030;GO:0030154;GO:0030155;GO:0031344;GO:0031346;GO:0032409;GO:0032412;GO:0032501;GO:0032502;GO:0032879;GO:0032989;GO:0032990;GO:0034762;GO:0034765;GO:0042692;GO:0043269;GO:0045595;GO:0045664;GO:0045785;GO:…	GO:0003779;GO:0005102;GO:0005178;GO:0005488;GO:0005515;GO:0008092;GO:0008270;GO:0017166;GO:0019899;GO:0019900;GO:0019901;GO:0032403;GO:0043167;GO:0043169;GO:0046872;GO:0046914	GO:0005654;GO:0005737;GO:0005856;GO:0005886;GO:0016010;GO:0016020;GO:0030016;GO:0030054;GO:0030175;GO:0031253;GO:0031527;GO:0031594;GO:0031982;GO:0031988;GO:0032991;GO:0042383;GO:0042995;GO:0043226;GO:0043227;GO:0043228;GO:0043229;GO:0043230;GO:0043232;GO:0043234;GO:0043292;GO:0044421;GO:0044422;GO:0044424;GO:0044425;GO:0044428;GO:0044444;GO:0044446;GO:0044456;GO:0044459;GO:0044463;GO:0044464;GO:…	0.9796	0.9993	1.0202	0.8218	0.7633	0.8136	1.0065	0.9519	0.9125	1.0782	1.0078	1.0853
P06576	ATPB_HUMAN	reviewed	ATP synthase subunit beta, mitochondrial (EC 7.1.2.2) (ATP synthase F1 subunit beta)	ATP5F1B	Homo sapiens (Human)	anatomical structure formation involved in morphogenesis;angiogenesis;ATP biosynthetic process;ATP hydrolysis coupled proton transport;ATP metabolic process;ATP synthesis coupled proton transport;biological regulation;biosynthetic process;cation homeostasis;cation transport;cell differentiation;cellular biosynthetic process;cellular cation homeostasis;cellular chemical homeostasis;cellular compon…	active transmembrane transporter activity;adenyl nucleotide binding;adenyl ribonucleotide binding;ATP binding;ATPase activity;ATPase activity, coupled;ATPase activity, coupled to movement of substances;ATPase activity, coupled to transmembrane movement of ions;ATPase activity, coupled to transmembrane movement of substances;binding;catalytic activity;cation transmembrane transporter activity;cati…	cell part;cell surface;cytoplasmic part;extracellular membrane-bounded organelle;extracellular organelle;extracellular region part;extracellular vesicular exosome;intracellular membrane-bounded organelle;intracellular non-membrane-bounded organelle;intracellular organelle;intracellular organelle lumen;intracellular organelle part;intracellular part;macromolecular complex;membrane;membrane part;me…	GO:0001525;GO:0001649;GO:0006091;GO:0006139;GO:0006163;GO:0006164;GO:0006629;GO:0006753;GO:0006754;GO:0006807;GO:0006810;GO:0006811;GO:0006812;GO:0006818;GO:0006839;GO:0006873;GO:0006885;GO:0006933;GO:0006996;GO:0007005;GO:0007162;GO:0008152;GO:0009058;GO:0009117;GO:0009141;GO:0009142;GO:0009144;GO:0009145;GO:0009150;GO:0009152;GO:0009165;GO:0009199;GO:0009201;GO:0009205;GO:0009206;GO:0009259;GO:…	GO:0000166;GO:0003824;GO:0005102;GO:0005215;GO:0005488;GO:0005515;GO:0005524;GO:0008324;GO:0015075;GO:0015077;GO:0015078;GO:0015399;GO:0015405;GO:0016462;GO:0016787;GO:0016817;GO:0016818;GO:0016820;GO:0016887;GO:0017076;GO:0017111;GO:0019829;GO:0022804;GO:0022857;GO:0022890;GO:0022891;GO:0022892;GO:0030554;GO:0032553;GO:0032555;GO:0032559;GO:0035639;GO:0042287;GO:0042288;GO:0042623;GO:0042625;GO:…	GO:0005634;GO:0005739;GO:0005753;GO:0005754;GO:0005759;GO:0005886;GO:0009295;GO:0009986;GO:0016020;GO:0016469;GO:0031090;GO:0031966;GO:0031974;GO:0031982;GO:0031988;GO:0032991;GO:0042645;GO:0043226;GO:0043227;GO:0043228;GO:0043229;GO:0043230;GO:0043231;GO:0043232;GO:0043233;GO:0043234;GO:0044421;GO:0044422;GO:0044424;GO:0044425;GO:0044429;GO:0044444;GO:0044446;GO:0044455;GO:0044464;GO:0045259;GO:…	1.0355	0.9311	1.0439	0.9888	0.9889	0.9962	0.9191	0.8791	1.0096	0.9353	0.8968	0.925
P49792	RBP2_HUMAN	reviewed	E3 SUMO-protein ligase RanBP2 (EC 2.3.2.-) (358 kDa nucleoporin) (Nuclear pore complex protein Nup358) (Nucleoporin Nup358) (Ran-binding protein 2) (RanBP2) (p270)	RANBP2	Homo sapiens (Human)	biological regulation;biosynthetic process;carbohydrate metabolic process;carbohydrate transport;cell cycle;cell cycle process;cell surface receptor linked signaling pathway;cellular biosynthetic process;cellular component disassembly;cellular component disassembly at cellular level;cellular component organization;cellular component organization at cellular level;cellular component organization o…	binding;catalytic activity;cation binding;cis-trans isomerase activity;enzyme binding;GTPase binding;ion binding;isomerase activity;ligase activity;metal ion binding;nucleic acid binding;peptidyl-prolyl cis-trans isomerase activity;protein binding;Ran GTPase binding;Ras GTPase binding;RNA binding;small GTPase binding;transition metal ion binding;zinc ion binding	cell part;cytoplasmic part;cytosol;inclusion body;intracellular membrane-bounded organelle;intracellular organelle;intracellular organelle part;intracellular part;macromolecular complex;membrane;membrane part;membrane-bounded organelle;mitochondrion;nuclear inclusion body;nuclear membrane;nuclear part;nuclear pore;organelle;organelle membrane;organelle part;pore complex;protein complex	GO:0000278;GO:0005975;GO:0006109;GO:0006139;GO:0006457;GO:0006464;GO:0006605;GO:0006606;GO:0006807;GO:0006810;GO:0006886;GO:0006913;GO:0006950;GO:0006998;GO:0007049;GO:0007077;GO:0007165;GO:0007166;GO:0007264;GO:0008152;GO:0008643;GO:0008645;GO:0009058;GO:0009266;GO:0009408;GO:0009628;GO:0009987;GO:0010033;GO:0010467;GO:0010675;GO:0010827;GO:0010906;GO:0015031;GO:0015749;GO:0015758;GO:0015931;GO:…	GO:0003676;GO:0003723;GO:0003755;GO:0003824;GO:0005488;GO:0005515;GO:0008270;GO:0008536;GO:0016853;GO:0016859;GO:0016874;GO:0017016;GO:0019899;GO:0031267;GO:0043167;GO:0043169;GO:0046872;GO:0046914;GO:0051020	GO:0005643;GO:0005739;GO:0005829;GO:0016020;GO:0016234;GO:0031090;GO:0031965;GO:0032991;GO:0042405;GO:0043226;GO:0043227;GO:0043229;GO:0043231;GO:0043234;GO:0044422;GO:0044424;GO:0044425;GO:0044428;GO:0044444;GO:0044446;GO:0044464;GO:0046930	1.0303	0.9837	0.9916	0.854	0.8515	0.9023	1.0098	0.9912	0.9393	1.1526	1.1153	1.1422
P02787	TRFE_HUMAN	reviewed	Serotransferrin (Transferrin) (Beta-1 metal-binding globulin) (Siderophilin)	TF	Homo sapiens (Human)	anatomical structure homeostasis;biological regulation;blood coagulation;cation homeostasis;cation transport;cell activation;cellular cation homeostasis;cellular chemical homeostasis;cellular homeostasis;cellular ion homeostasis;cellular iron ion homeostasis;cellular metal ion homeostasis;cellular process;chemical homeostasis;coagulation;establishment of localization;establishment of localization…	binding;cation binding;cation transmembrane transporter activity;ferric iron binding;ferric iron transmembrane transporter activity;inorganic cation transmembrane transporter activity;ion binding;ion transmembrane transporter activity;iron ion binding;iron ion transmembrane transporter activity;metal ion binding;metal ion transmembrane transporter activity;substrate-specific transmembrane transpo…	apical plasma membrane;basal part of cell;basal plasma membrane;blood microparticle;cell part;cell surface;coated pit;cytoplasmic membrane-bounded vesicle;cytoplasmic membrane-bounded vesicle lumen;cytoplasmic part;cytoplasmic vesicle;cytoplasmic vesicle part;early endosome;endocytic vesicle;endosomal part;endosome;endosome membrane;extracellular membrane-bounded organelle;extracellular organelle…	GO:0000041;GO:0001775;GO:0001894;GO:0001895;GO:0002576;GO:0006810;GO:0006811;GO:0006812;GO:0006826;GO:0006873;GO:0006875;GO:0006879;GO:0006887;GO:0007596;GO:0007599;GO:0009987;GO:0015031;GO:0015682;GO:0016192;GO:0019725;GO:0030001;GO:0030003;GO:0030168;GO:0032501;GO:0032940;GO:0033572;GO:0042592;GO:0045184;GO:0046903;GO:0048878;GO:0050801;GO:0050817;GO:0050878;GO:0051234;GO:0051649;GO:0055065;GO:…	GO:0005215;GO:0005381;GO:0005488;GO:0005506;GO:0008199;GO:0008324;GO:0015075;GO:0015091;GO:0022857;GO:0022890;GO:0022891;GO:0022892;GO:0043167;GO:0043169;GO:0046872;GO:0046873;GO:0046914;GO:0046915;GO:0072510	GO:0005576;GO:0005615;GO:0005768;GO:0005769;GO:0005770;GO:0005905;GO:0009925;GO:0009986;GO:0010008;GO:0016020;GO:0016023;GO:0016324;GO:0030139;GO:0031090;GO:0031410;GO:0031974;GO:0031982;GO:0031983;GO:0031988;GO:0034774;GO:0043226;GO:0043227;GO:0043229;GO:0043230;GO:0043231;GO:0043233;GO:0044421;GO:0044422;GO:0044424;GO:0044425;GO:0044433;GO:0044440;GO:0044444;GO:0044446;GO:0044459;GO:0044464;GO:…	1.0383	0.9052	1.0703	1.0265	1.0735	1.1175	1.3208	1.5631	1.4341	1.3234	1.2984	1.5363
Q15084	PDIA6_HUMAN	reviewed	Protein disulfide-isomerase A6 (EC 5.3.4.1) (Endoplasmic reticulum protein 5) (ER protein 5) (ERp5) (Protein disulfide isomerase P5) (Thioredoxin domain-containing protein 7)	PDIA6	Homo sapiens (Human)	apoptotic cell clearance;biological regulation;cell redox homeostasis;cellular component organization;cellular component organization or biogenesis;cellular homeostasis;cellular macromolecule metabolic process;cellular membrane organization;cellular metabolic process;cellular process;cellular protein metabolic process;cellular response to chemical stimulus;cellular response to organic substance;c…	catalytic activity;intramolecular oxidoreductase activity;intramolecular oxidoreductase activity, interconverting keto- and enol-groups;intramolecular oxidoreductase activity, transposing S-S bonds;isomerase activity;protein disulfide isomerase activity	cell part;cytoplasmic membrane-bounded vesicle;cytoplasmic part;cytoplasmic vesicle;endoplasmic reticulum;endoplasmic reticulum chaperone complex;endoplasmic reticulum lumen;endoplasmic reticulum membrane;endoplasmic reticulum part;endoplasmic reticulum-Golgi intermediate compartment;extracellular membrane-bounded organelle;extracellular organelle;extracellular region part;extracellular vesicular…	GO:0006457;GO:0006810;GO:0006897;GO:0006909;GO:0006950;GO:0006984;GO:0006986;GO:0007165;GO:0008152;GO:0009987;GO:0010033;GO:0010324;GO:0016043;GO:0016044;GO:0016192;GO:0019538;GO:0019725;GO:0030968;GO:0033554;GO:0034620;GO:0034976;GO:0035966;GO:0035967;GO:0042221;GO:0042592;GO:0043170;GO:0043277;GO:0044237;GO:0044238;GO:0044260;GO:0044267;GO:0045454;GO:0050789;GO:0050794;GO:0050896;GO:0051234;GO:…	GO:0003756;GO:0003824;GO:0016853;GO:0016860;GO:0016862;GO:0016864	GO:0005783;GO:0005788;GO:0005789;GO:0005790;GO:0005793;GO:0005886;GO:0016020;GO:0016023;GO:0031090;GO:0031410;GO:0031974;GO:0031982;GO:0031988;GO:0032991;GO:0034663;GO:0042470;GO:0043226;GO:0043227;GO:0043229;GO:0043230;GO:0043231;GO:0043233;GO:0043234;GO:0044421;GO:0044422;GO:0044424;GO:0044425;GO:0044432;GO:0044444;GO:0044446;GO:0044464;GO:0048770;GO:0065010;GO:0070013;GO:0070062	1.015	0.9909	0.9934	1.1406	1.2195	1.2792	1.0713	1.1934	1.2635	1.0404	1.101	1.0917
Q00839	HNRPU_HUMAN	reviewed	Heterogeneous nuclear ribonucleoprotein U (hnRNP U) (GRIP120) (Nuclear p120 ribonucleoprotein) (Scaffold-attachment factor A) (SAF-A) (p120) (pp120)	HNRNPU	Homo sapiens (Human)	biological regulation;cell differentiation;cellular developmental process;cellular macromolecule metabolic process;cellular metabolic process;cellular nitrogen compound metabolic process;cellular process;circadian regulation of gene expression;circadian rhythm;CRD-mediated mRNA stabilization;developmental process;gene expression;macromolecule metabolic process;metabolic process;mRNA metabolic pro…	adenyl nucleotide binding;adenyl ribonucleotide binding;ATP binding;binding;core promoter binding;DNA binding;nucleic acid binding;nucleotide binding;purine nucleotide binding;purine ribonucleoside triphosphate binding;purine ribonucleotide binding;regulatory region DNA binding;regulatory region nucleic acid binding;ribonucleotide binding;RNA binding;transcription regulatory region DNA binding	catalytic step 2 spliceosome;cell part;cell surface;CRD-mediated mRNA stability complex;cytoplasmic part;intracellular membrane-bounded organelle;intracellular organelle;intracellular organelle part;intracellular part;macromolecular complex;membrane;membrane-bounded organelle;nuclear part;nucleoplasm;nucleus;organelle;organelle part;protein complex;ribonucleoprotein complex;spliceosomal complex	GO:0000375;GO:0000377;GO:0000398;GO:0001649;GO:0006139;GO:0006396;GO:0006397;GO:0006807;GO:0007623;GO:0008152;GO:0008380;GO:0009987;GO:0010467;GO:0010468;GO:0010608;GO:0016070;GO:0016071;GO:0019219;GO:0019222;GO:0030154;GO:0031323;GO:0032502;GO:0032922;GO:0034641;GO:0043170;GO:0043487;GO:0043488;GO:0043489;GO:0044237;GO:0044238;GO:0044260;GO:0048255;GO:0048511;GO:0048869;GO:0050789;GO:0050794;GO:…	GO:0000166;GO:0000975;GO:0001047;GO:0001067;GO:0003676;GO:0003677;GO:0003723;GO:0005488;GO:0005524;GO:0017076;GO:0030554;GO:0032553;GO:0032555;GO:0032559;GO:0035639;GO:0044212	GO:0005634;GO:0005654;GO:0005681;GO:0009986;GO:0016020;GO:0030529;GO:0032991;GO:0043226;GO:0043227;GO:0043229;GO:0043231;GO:0043234;GO:0044422;GO:0044424;GO:0044428;GO:0044444;GO:0044446;GO:0044464;GO:0070937;GO:0071013	1.0557	0.9185	1.0315	0.9024	1.042	1.0323	1.1975	1.2128	1.1905	1.3289	1.3475	1.3913
P05783	K1C18_HUMAN	reviewed	Keratin, type I cytoskeletal 18 (Cell proliferation-inducing gene 46 protein) (Cytokeratin-18) (CK-18) (Keratin-18) (K18)	KRT18	Homo sapiens (Human)	anatomical structure morphogenesis;biological regulation;cell cycle;cell surface receptor linked signaling pathway;cellular component organization;cellular component organization at cellular level;cellular component organization or biogenesis;cellular component organization or biogenesis at cellular level;cellular process;cellular response to chemical stimulus;cellular response to cytokine stimul…	binding;protein binding;scaffold protein binding;structural molecule activity	cell part;cell periphery;centriolar satellite;cytoplasm;cytoplasmic part;cytoskeletal part;extracellular membrane-bounded organelle;extracellular organelle;extracellular region part;extracellular vesicular exosome;intermediate filament;intracellular non-membrane-bounded organelle;intracellular organelle;intracellular organelle part;intracellular part;keratin filament;macromolecular complex;membra…	GO:0006810;GO:0006886;GO:0006892;GO:0006893;GO:0006996;GO:0007010;GO:0007049;GO:0007165;GO:0007166;GO:0009653;GO:0009987;GO:0010033;GO:0010941;GO:0015031;GO:0016032;GO:0016043;GO:0016192;GO:0019221;GO:0032502;GO:0033209;GO:0034097;GO:0034612;GO:0042221;GO:0042981;GO:0043000;GO:0043001;GO:0043066;GO:0043067;GO:0043069;GO:0045103;GO:0045104;GO:0045184;GO:0046907;GO:0048193;GO:0048519;GO:0048523;GO:…	GO:0005198;GO:0005488;GO:0005515;GO:0097110	GO:0005730;GO:0005737;GO:0005815;GO:0005882;GO:0031982;GO:0031988;GO:0032991;GO:0034451;GO:0043226;GO:0043227;GO:0043228;GO:0043229;GO:0043230;GO:0043232;GO:0043234;GO:0044421;GO:0044422;GO:0044424;GO:0044428;GO:0044430;GO:0044444;GO:0044446;GO:0044450;GO:0044464;GO:0045095;GO:0048471;GO:0065010;GO:0070062;GO:0071944	0.9929	0.9599	1.0549	1.1616	1.1811	1.302	1.0577	1.1173	1.1324	1.2079	1.3047	1.1969
P23141	EST1_HUMAN	reviewed	Liver carboxylesterase 1 (Acyl-coenzyme A:cholesterol acyltransferase) (ACAT) (Brain carboxylesterase hBr1) (Carboxylesterase 1) (CE-1) (hCE-1) (EC 3.1.1.1) (Cocaine carboxylesterase) (Egasyn) (HMSE) (Methylumbelliferyl-acetate deacetylase 1) (EC 3.1.1.56) (Monocyte/macrophage serine esterase) (Retinyl ester hydrolase) (REH) (Serine esterase 1) (Triacylglycerol hydrolase) (TGH)	CES1	Homo sapiens (Human)	cell differentiation;cellular developmental process;cellular process;developmental process;epithelial cell differentiation;metabolic process;response to chemical stimulus;response to stimulus;response to toxin	carboxylic ester hydrolase activity;catalytic activity;deacetylase activity;hydrolase activity;hydrolase activity, acting on ester bonds;methylumbelliferyl-acetate deacetylase activity	cell part;cytoplasmic part;endoplasmic reticulum lumen;endoplasmic reticulum part;extracellular region part;extracellular space;intracellular organelle lumen;intracellular organelle part;intracellular part;membrane-enclosed lumen;organelle lumen;organelle part	GO:0008152;GO:0009636;GO:0009987;GO:0030154;GO:0030855;GO:0032502;GO:0042221;GO:0048869;GO:0050896	GO:0003824;GO:0016787;GO:0016788;GO:0019213;GO:0047374;GO:0052689	GO:0005615;GO:0005788;GO:0031974;GO:0043233;GO:0044421;GO:0044422;GO:0044424;GO:0044432;GO:0044444;GO:0044446;GO:0044464;GO:0070013	1.0054	1.0192	0.9778	1.1732	1.2647	1.2965	1.1564	1.2699	1.3217	1.1331	1.1367	1.159
P11717	MPRI_HUMAN	reviewed	Cation-independent mannose-6-phosphate receptor (CI Man-6-P receptor) (CI-MPR) (M6PR) (300 kDa mannose 6-phosphate receptor) (MPR 300) (Insulin-like growth factor 2 receptor) (Insulin-like growth factor II receptor) (IGF-II receptor) (M6P/IGF2 receptor) (M6P/IGF2R) (CD antigen CD222)	IGF2R	Homo sapiens (Human)	anatomical structure development;anatomical structure morphogenesis;biological regulation;cell surface receptor linked signaling pathway;cellular component organization;cellular component organization or biogenesis;cellular membrane organization;cellular process;cellular response to stimulus;developmental process;endocytosis;enzyme linked receptor protein signaling pathway;establishment of locali…	binding;carbohydrate binding;carboxylic acid binding;catalytic activity;glycoprotein binding;G-protein coupled receptor activity;identical protein binding;insulin-like growth factor-activated receptor activity;isoprenoid binding;kinase activity;lipid binding;mannose binding;molecular transducer activity;monocarboxylic acid binding;monosaccharide binding;phosphoprotein binding;phosphotransferase a…	adherens junction;anchoring junction;cell junction;cell part;cell surface;cell-substrate adherens junction;cell-substrate junction;clathrin coat;clathrin-coated vesicle;coated vesicle;cytoplasmic membrane-bounded vesicle;cytoplasmic part;cytoplasmic vesicle;early endosome;endocytic vesicle;endosome;extracellular membrane-bounded organelle;extracellular organelle;extracellular region part;extracel…	GO:0001889;GO:0006810;GO:0006897;GO:0006898;GO:0007165;GO:0007166;GO:0007167;GO:0007169;GO:0007276;GO:0007283;GO:0007584;GO:0009605;GO:0009653;GO:0009791;GO:0009887;GO:0009987;GO:0009991;GO:0010324;GO:0010941;GO:0010942;GO:0016043;GO:0016044;GO:0016192;GO:0022414;GO:0031099;GO:0031100;GO:0031667;GO:0032501;GO:0032502;GO:0032526;GO:0033189;GO:0033273;GO:0042221;GO:0042981;GO:0043065;GO:0043067;GO:…	GO:0001948;GO:0001972;GO:0003824;GO:0004672;GO:0004713;GO:0004714;GO:0004871;GO:0004872;GO:0004888;GO:0004930;GO:0005010;GO:0005215;GO:0005488;GO:0005501;GO:0005515;GO:0005529;GO:0005537;GO:0008289;GO:0016301;GO:0016740;GO:0016772;GO:0016773;GO:0019199;GO:0019840;GO:0030246;GO:0031406;GO:0033293;GO:0038023;GO:0042802;GO:0048029;GO:0051219;GO:0060089	GO:0005615;GO:0005641;GO:0005765;GO:0005768;GO:0005769;GO:0005770;GO:0005774;GO:0005798;GO:0005802;GO:0005887;GO:0005912;GO:0005924;GO:0005925;GO:0009986;GO:0016020;GO:0016021;GO:0016023;GO:0030054;GO:0030055;GO:0030117;GO:0030118;GO:0030133;GO:0030135;GO:0030136;GO:0030139;GO:0030140;GO:0031090;GO:0031224;GO:0031226;GO:0031410;GO:0031970;GO:0031974;GO:0031982;GO:0031988;GO:0032991;GO:0043226;GO:…	1.0187	0.9639	1.0222	1.351	1.4168	1.5086	1.5118	1.8425	1.6485	1.8391	1.9874	1.9156
P40939	ECHA_HUMAN	reviewed	Trifunctional enzyme subunit alpha, mitochondrial (78 kDa gastrin-binding protein) (Monolysocardiolipin acyltransferase) (EC 2.3.1.-) (TP-alpha) [Includes: Long-chain enoyl-CoA hydratase (EC 4.2.1.17); Long chain 3-hydroxyacyl-CoA dehydrogenase (EC 1.1.1.211)]	HADHA	Homo sapiens (Human)	biosynthetic process;carboxylic acid catabolic process;carboxylic acid metabolic process;cardiolipin acyl-chain remodeling;cardiolipin metabolic process;catabolic process;cellular biosynthetic process;cellular catabolic process;cellular ketone metabolic process;cellular lipid catabolic process;cellular lipid metabolic process;cellular metabolic process;cellular process;fatty acid beta-oxidation;f…	3-hydroxyacyl-CoA dehydrogenase activity;acetyl-CoA C-acetyltransferase activity;acetyl-CoA C-acyltransferase activity;acetyltransferase activity;binding;C-acetyltransferase activity;C-acyltransferase activity;carbon-oxygen lyase activity;carboxylic acid binding;catalytic activity;coenzyme binding;cofactor binding;enoyl-CoA hydratase activity;fatty acid binding;fatty-acyl-CoA binding;hydro-lyase …	cell part;cytoplasmic part;fatty acid beta-oxidation multienzyme complex;intracellular membrane-bounded organelle;intracellular non-membrane-bounded organelle;intracellular organelle;intracellular organelle part;intracellular part;macromolecular complex;membrane;membrane-bounded organelle;mitochondrial inner membrane;mitochondrial membrane;mitochondrial nucleoid;mitochondrial part;mitochondrion;n…	GO:0006082;GO:0006629;GO:0006631;GO:0006635;GO:0006644;GO:0006650;GO:0008152;GO:0008610;GO:0008654;GO:0009056;GO:0009058;GO:0009062;GO:0009719;GO:0009725;GO:0009987;GO:0010033;GO:0016042;GO:0016054;GO:0019395;GO:0019637;GO:0019752;GO:0030258;GO:0032048;GO:0032787;GO:0032868;GO:0034440;GO:0035965;GO:0042180;GO:0042221;GO:0042493;GO:0043434;GO:0043436;GO:0044237;GO:0044238;GO:0044242;GO:0044248;GO:…	GO:0000062;GO:0000166;GO:0003824;GO:0003857;GO:0003985;GO:0003988;GO:0004300;GO:0005488;GO:0005504;GO:0008289;GO:0016407;GO:0016408;GO:0016453;GO:0016491;GO:0016508;GO:0016509;GO:0016614;GO:0016616;GO:0016740;GO:0016746;GO:0016747;GO:0016829;GO:0016835;GO:0016836;GO:0031406;GO:0033293;GO:0048037;GO:0050662;GO:0051287	GO:0005739;GO:0005743;GO:0009295;GO:0016020;GO:0016507;GO:0019866;GO:0031090;GO:0031966;GO:0032991;GO:0042645;GO:0043226;GO:0043227;GO:0043228;GO:0043229;GO:0043231;GO:0043232;GO:0043234;GO:0044422;GO:0044424;GO:0044429;GO:0044444;GO:0044446;GO:0044464	1.0365	1.0061	0.9623	0.9684	0.984	0.9702	0.9065	0.9118	0.9407	0.8931	0.9103	0.8803
P08758	ANXA5_HUMAN	reviewed	Annexin A5 (Anchorin CII) (Annexin V) (Annexin-5) (Calphobindin I) (CBP-I) (Endonexin II) (Lipocortin V) (Placental anticoagulant protein 4) (PP4) (Placental anticoagulant protein I) (PAP-I) (Thromboplastin inhibitor) (Vascular anticoagulant-alpha) (VAC-alpha)	ANXA5	Homo sapiens (Human)	biological regulation;blood coagulation;cellular process;cellular response to stimulus;coagulation;hemostasis;multicellular organismal process;negative regulation of apoptosis;negative regulation of biological process;negative regulation of catalytic activity;negative regulation of cell death;negative regulation of cellular process;negative regulation of coagulation;negative regulation of molecul…	binding;calcium ion binding;calcium-dependent phospholipid binding;cation binding;enzyme inhibitor activity;enzyme regulator activity;ion binding;lipase inhibitor activity;lipid binding;metal ion binding;phospholipase inhibitor activity;phospholipid binding	adherens junction;anchoring junction;blood microparticle;cell junction;cell part;cell-substrate adherens junction;cell-substrate junction;cytoplasm;endothelial microparticle;external side of plasma membrane;extracellular membrane-bounded organelle;extracellular organelle;extracellular region part;extracellular vesicular exosome;focal adhesion;intracellular;intracellular part;membrane;membrane par…	GO:0002230;GO:0002682;GO:0002697;GO:0002831;GO:0007165;GO:0007596;GO:0007599;GO:0009987;GO:0010033;GO:0010941;GO:0019222;GO:0031347;GO:0032501;GO:0042221;GO:0042981;GO:0043066;GO:0043067;GO:0043069;GO:0043086;GO:0043900;GO:0044092;GO:0048519;GO:0048523;GO:0048583;GO:0050688;GO:0050691;GO:0050789;GO:0050790;GO:0050794;GO:0050817;GO:0050818;GO:0050819;GO:0050878;GO:0050896;GO:0051239;GO:0051241;GO:…	GO:0004857;GO:0004859;GO:0005488;GO:0005509;GO:0005543;GO:0005544;GO:0008289;GO:0030234;GO:0043167;GO:0043169;GO:0046872;GO:0055102	GO:0005622;GO:0005737;GO:0005912;GO:0005924;GO:0005925;GO:0009897;GO:0016020;GO:0030054;GO:0030055;GO:0031982;GO:0031988;GO:0043226;GO:0043227;GO:0043230;GO:0044421;GO:0044424;GO:0044425;GO:0044459;GO:0044464;GO:0065010;GO:0070062;GO:0070161;GO:0072562;GO:0072563	0.9846	0.9665	1.0535	1.489	1.5724	1.7291	1.5267	2.1585	1.7902	1.6257	1.883	1.9802
P55072	TERA_HUMAN	reviewed	Transitional endoplasmic reticulum ATPase (TER ATPase) (EC 3.6.4.6) (15S Mg(2+)-ATPase p97 subunit) (Valosin-containing protein) (VCP)	VCP	Homo sapiens (Human)	activation of caspase activity;aggresome assembly;biological regulation;biosynthetic process;carbohydrate metabolic process;catabolic process;cellular biosynthetic process;cellular carbohydrate metabolic process;cellular catabolic process;cellular component assembly;cellular component assembly at cellular level;cellular component organization;cellular component organization at cellular level;cell…	adenyl nucleotide binding;adenyl ribonucleotide binding;ADP binding;ATP binding;ATPase activity;binding;catalytic activity;enzyme activator activity;enzyme binding;enzyme regulator activity;hydrolase activity;hydrolase activity, acting on acid anhydrides;hydrolase activity, acting on acid anhydrides, in phosphorus-containing anhydrides;lipid binding;nucleoside-triphosphatase activity;nucleotide b…	cell part;chromosomal part;cytoplasm;cytoplasmic part;cytoplasmic ubiquitin ligase complex;cytosol;endoplasmic reticulum;endoplasmic reticulum membrane;endoplasmic reticulum part;ER ubiquitin ligase complex;extracellular membrane-bounded organelle;extracellular organelle;extracellular region part;extracellular vesicular exosome;Hrd1p ubiquitin ligase complex;intracellular membrane-bounded organel…	GO:0005975;GO:0006139;GO:0006259;GO:0006281;GO:0006301;GO:0006302;GO:0006461;GO:0006464;GO:0006486;GO:0006487;GO:0006508;GO:0006511;GO:0006807;GO:0006810;GO:0006886;GO:0006888;GO:0006919;GO:0006950;GO:0006974;GO:0006984;GO:0006986;GO:0007165;GO:0008152;GO:0009056;GO:0009057;GO:0009058;GO:0009059;GO:0009266;GO:0009408;GO:0009628;GO:0009893;GO:0009894;GO:0009896;GO:0009987;GO:0010033;GO:0010498;GO:…	GO:0000166;GO:0003824;GO:0005488;GO:0005515;GO:0005524;GO:0008047;GO:0008289;GO:0016462;GO:0016504;GO:0016787;GO:0016817;GO:0016818;GO:0016887;GO:0017076;GO:0017111;GO:0019899;GO:0019902;GO:0019903;GO:0019904;GO:0030234;GO:0030554;GO:0031593;GO:0032182;GO:0032553;GO:0032555;GO:0032559;GO:0035639;GO:0035800;GO:0043130;GO:0043531;GO:0061134	GO:0000151;GO:0000153;GO:0000502;GO:0000835;GO:0000836;GO:0005634;GO:0005654;GO:0005737;GO:0005783;GO:0005789;GO:0005811;GO:0005829;GO:0016020;GO:0031090;GO:0031982;GO:0031988;GO:0032991;GO:0035861;GO:0043226;GO:0043227;GO:0043229;GO:0043230;GO:0043231;GO:0043234;GO:0044421;GO:0044422;GO:0044424;GO:0044425;GO:0044427;GO:0044428;GO:0044432;GO:0044444;GO:0044446;GO:0044464;GO:0048471;GO:0065010;GO:…	1.0327	0.9721	0.997	0.8145	0.8038	0.7755	0.7215	0.682	0.7549	0.6093	0.6205	0.6342
P00338	LDHA_HUMAN	reviewed	L-lactate dehydrogenase A chain (LDH-A) (EC 1.1.1.27) (Cell proliferation-inducing gene 19 protein) (LDH muscle subunit) (LDH-M) (Renal carcinoma antigen NY-REN-59)	LDHA	Homo sapiens (Human)	alcohol catabolic process;alcohol metabolic process;anatomical structure development;carbohydrate catabolic process;carbohydrate metabolic process;carboxylic acid metabolic process;catabolic process;cell communication;cellular carbohydrate catabolic process;cellular carbohydrate metabolic process;cellular ketone metabolic process;cellular metabolic process;cellular process;cellular response to ex…	catalytic activity;lactate dehydrogenase activity;L-lactate dehydrogenase activity;oxidoreductase activity;oxidoreductase activity, acting on CH-OH group of donors;oxidoreductase activity, acting on the CH-OH group of donors, NAD or NADP as acceptor	cell part;cell projection part;cytoplasmic part;cytosol;extracellular membrane-bounded organelle;extracellular organelle;extracellular region part;extracellular vesicular exosome;flagellar fibrous sheath;flagellum part;intracellular membrane-bounded organelle;intracellular organelle;intracellular organelle part;intracellular part;membrane;membrane-bounded organelle;membrane-bounded vesicle;microt…	GO:0005975;GO:0005996;GO:0006006;GO:0006007;GO:0006066;GO:0006082;GO:0006090;GO:0006091;GO:0006096;GO:0007154;GO:0008152;GO:0009056;GO:0009605;GO:0009987;GO:0009991;GO:0016052;GO:0019318;GO:0019320;GO:0019752;GO:0021762;GO:0031668;GO:0032502;GO:0032787;GO:0042180;GO:0043436;GO:0044237;GO:0044238;GO:0044262;GO:0044275;GO:0044281;GO:0044282;GO:0046164;GO:0046365;GO:0048856;GO:0050896;GO:0051716;GO:…	GO:0003824;GO:0004457;GO:0004459;GO:0016491;GO:0016614;GO:0016616	GO:0005634;GO:0005739;GO:0005829;GO:0016020;GO:0031982;GO:0031988;GO:0035686;GO:0043226;GO:0043227;GO:0043229;GO:0043230;GO:0043231;GO:0044421;GO:0044422;GO:0044424;GO:0044442;GO:0044444;GO:0044446;GO:0044460;GO:0044463;GO:0044464;GO:0065010;GO:0070062	1.0858	0.9797	0.9525	0.6479	0.6584	0.6198	0.6226	0.5726	0.6401	0.4137	0.3833	0.4014
Q9UPN3	MACF1_HUMAN	reviewed	Microtubule-actin cross-linking factor 1, isoforms 1/2/3/5 (620 kDa actin-binding protein) (ABP620) (Actin cross-linking family protein 7) (Macrophin-1) (Trabeculin-alpha)	MACF1	Homo sapiens (Human)	anatomical structure formation involved in morphogenesis;biological regulation;cell cycle arrest;cell cycle process;cell surface receptor linked signaling pathway;cellular process;cellular response to stimulus;developmental process;establishment of localization;establishment of localization in cell;establishment of protein localization;establishment of protein localization in endoplasmic reticulu…	actin binding;actin filament binding;ATPase activity;binding;calcium ion binding;catalytic activity;cation binding;cytoskeletal protein binding;hydrolase activity;hydrolase activity, acting on acid anhydrides;hydrolase activity, acting on acid anhydrides, in phosphorus-containing anhydrides;ion binding;metal ion binding;nucleoside-triphosphatase activity;protein binding;pyrophosphatase activity	actin cytoskeleton;cell part;cell projection membrane;cell projection part;cytoplasm;cytoplasmic part;cytoskeletal part;cytoskeleton;Golgi apparatus;intracellular membrane-bounded organelle;intracellular non-membrane-bounded organelle;intracellular organelle;intracellular organelle part;intracellular part;leading edge membrane;macromolecular complex;membrane;membrane part;membrane-bounded organel…	GO:0001558;GO:0001704;GO:0001707;GO:0001952;GO:0006605;GO:0006612;GO:0006620;GO:0006810;GO:0006886;GO:0006892;GO:0006893;GO:0006950;GO:0007050;GO:0007163;GO:0007165;GO:0007166;GO:0008152;GO:0009611;GO:0009966;GO:0009967;GO:0009987;GO:0010632;GO:0010646;GO:0010647;GO:0010720;GO:0010769;GO:0010810;GO:0010975;GO:0015031;GO:0016055;GO:0016192;GO:0022402;GO:0022603;GO:0022604;GO:0023051;GO:0023056;GO:…	GO:0003779;GO:0003824;GO:0005488;GO:0005509;GO:0005515;GO:0008092;GO:0016462;GO:0016787;GO:0016817;GO:0016818;GO:0016887;GO:0017111;GO:0043167;GO:0043169;GO:0046872;GO:0051015	GO:0005737;GO:0005794;GO:0005856;GO:0005874;GO:0005886;GO:0015629;GO:0016020;GO:0031253;GO:0031256;GO:0032587;GO:0032991;GO:0043226;GO:0043227;GO:0043228;GO:0043229;GO:0043231;GO:0043232;GO:0043234;GO:0044422;GO:0044424;GO:0044425;GO:0044430;GO:0044444;GO:0044446;GO:0044459;GO:0044463;GO:0044464	0.9745	1.0235	1.0022	0.8989	0.8873	0.9058	0.8662	0.8436	0.8245	0.9912	0.9327	0.9672
Q14697	GANAB_HUMAN	reviewed	Neutral alpha-glucosidase AB (EC 3.2.1.207) (Alpha-glucosidase 2) (Glucosidase II subunit alpha)	GANAB	Homo sapiens (Human)	carbohydrate metabolic process;cellular carbohydrate metabolic process;cellular macromolecule metabolic process;cellular metabolic process;cellular process;cellular protein metabolic process;glycosylation;macromolecule glycosylation;macromolecule metabolic process;macromolecule modification;metabolic process;peptidyl-amino acid modification;peptidyl-asparagine modification;post-translational prot…	alpha-glucosidase activity;binding;carbohydrate binding;catalytic activity;glucan 1,3-alpha-glucosidase activity;glucosidase activity;hydrolase activity;hydrolase activity, acting on glycosyl bonds;hydrolase activity, hydrolyzing O-glycosyl compounds	cell part;cytoplasmic membrane-bounded vesicle;cytoplasmic part;cytoplasmic vesicle;endoplasmic reticulum lumen;endoplasmic reticulum part;extracellular membrane-bounded organelle;extracellular organelle;extracellular region part;extracellular vesicular exosome;glucosidase II complex;Golgi apparatus;intracellular membrane-bounded organelle;intracellular organelle;intracellular organelle lumen;int…	GO:0005975;GO:0006457;GO:0006464;GO:0006486;GO:0006487;GO:0008152;GO:0009987;GO:0018193;GO:0018196;GO:0018279;GO:0019538;GO:0043170;GO:0043412;GO:0043413;GO:0043687;GO:0044237;GO:0044238;GO:0044260;GO:0044262;GO:0044267;GO:0070085	GO:0003824;GO:0004553;GO:0004558;GO:0005488;GO:0015926;GO:0016787;GO:0016798;GO:0030246;GO:0033919	GO:0005788;GO:0005794;GO:0016020;GO:0016023;GO:0017177;GO:0031410;GO:0031974;GO:0031982;GO:0031988;GO:0032991;GO:0042470;GO:0043226;GO:0043227;GO:0043229;GO:0043230;GO:0043231;GO:0043233;GO:0043234;GO:0044421;GO:0044422;GO:0044424;GO:0044432;GO:0044444;GO:0044446;GO:0044464;GO:0048770;GO:0065010;GO:0070013;GO:0070062	1.0346	0.9353	1.0342	1.1535	1.1211	1.1697	1.3217	1.5246	1.4548	1.4888	1.6122	1.6626
O75874	IDHC_HUMAN	reviewed	Isocitrate dehydrogenase [NADP] cytoplasmic (IDH) (EC 1.1.1.42) (Cytosolic NADP-isocitrate dehydrogenase) (IDP) (NADP(+)-specific ICDH) (Oxalosuccinate decarboxylase)	IDH1	Homo sapiens (Human)	2-oxoglutarate metabolic process;acetyl-CoA catabolic process;acetyl-CoA metabolic process;amine metabolic process;anatomical structure development;carbohydrate metabolic process;carboxylic acid metabolic process;catabolic process;cellular aldehyde metabolic process;cellular amine metabolic process;cellular amino acid metabolic process;cellular carbohydrate metabolic process;cellular catabolic pr…	binding;catalytic activity;cation binding;coenzyme binding;cofactor binding;identical protein binding;ion binding;isocitrate dehydrogenase (NADP+) activity;isocitrate dehydrogenase activity;magnesium ion binding;metal ion binding;NAD binding;NADP binding;nucleotide binding;oxidoreductase activity;oxidoreductase activity, acting on CH-OH group of donors;oxidoreductase activity, acting on the CH-OH…	cell part;cytoplasm;cytoplasmic part;cytosol;extracellular membrane-bounded organelle;extracellular organelle;extracellular region part;extracellular vesicular exosome;intracellular membrane-bounded organelle;intracellular organelle;intracellular organelle lumen;intracellular organelle part;intracellular part;membrane-bounded organelle;membrane-bounded vesicle;membrane-enclosed lumen;microbody;mi…	GO:0003006;GO:0005975;GO:0006081;GO:0006082;GO:0006084;GO:0006097;GO:0006099;GO:0006102;GO:0006103;GO:0006139;GO:0006518;GO:0006520;GO:0006575;GO:0006629;GO:0006732;GO:0006733;GO:0006739;GO:0006740;GO:0006749;GO:0006753;GO:0006790;GO:0006807;GO:0006950;GO:0006979;GO:0008152;GO:0008406;GO:0008585;GO:0009056;GO:0009109;GO:0009117;GO:0009308;GO:0009719;GO:0009725;GO:0009987;GO:0010033;GO:0019362;GO:…	GO:0000166;GO:0000287;GO:0003824;GO:0004448;GO:0004450;GO:0005102;GO:0005488;GO:0005515;GO:0016491;GO:0016614;GO:0016616;GO:0042802;GO:0042803;GO:0043167;GO:0043169;GO:0046872;GO:0046983;GO:0048037;GO:0050661;GO:0050662;GO:0051287	GO:0005737;GO:0005739;GO:0005777;GO:0005782;GO:0005829;GO:0031907;GO:0031974;GO:0031982;GO:0031988;GO:0042579;GO:0043226;GO:0043227;GO:0043229;GO:0043230;GO:0043231;GO:0043233;GO:0044421;GO:0044422;GO:0044424;GO:0044438;GO:0044439;GO:0044444;GO:0044446;GO:0044464;GO:0065010;GO:0070013;GO:0070062	0.9977	1.0124	0.9897	0.6718	0.6393	0.6218	0.6267	0.5341	0.6097	0.533	0.5188	0.5276
O60701	UGDH_HUMAN	reviewed	UDP-glucose 6-dehydrogenase (UDP-Glc dehydrogenase) (UDP-GlcDH) (UDPGDH) (EC 1.1.1.22)	UGDH	Homo sapiens (Human)	alcohol metabolic process;amine metabolic process;aminoglycan biosynthetic process;aminoglycan metabolic process;anatomical structure morphogenesis;biosynthetic process;carbohydrate biosynthetic process;carbohydrate metabolic process;carboxylic acid biosynthetic process;carboxylic acid metabolic process;cellular biosynthetic process;cellular carbohydrate metabolic process;cellular glucuronidation…	binding;catalytic activity;coenzyme binding;cofactor binding;electron carrier activity;NAD binding;nucleotide binding;oxidoreductase activity;oxidoreductase activity, acting on CH-OH group of donors;oxidoreductase activity, acting on the CH-OH group of donors, NAD or NADP as acceptor;UDP-glucose 6-dehydrogenase activity	cell part;cytoplasmic part;cytosol;extracellular membrane-bounded organelle;extracellular organelle;extracellular region part;extracellular vesicular exosome;intracellular organelle part;intracellular part;membrane-bounded organelle;membrane-bounded vesicle;nuclear part;nucleoplasm;organelle;organelle part;vesicle	GO:0000271;GO:0001702;GO:0005975;GO:0005976;GO:0005996;GO:0006006;GO:0006011;GO:0006022;GO:0006023;GO:0006024;GO:0006063;GO:0006065;GO:0006066;GO:0006082;GO:0006139;GO:0006805;GO:0006807;GO:0007369;GO:0008152;GO:0009058;GO:0009059;GO:0009225;GO:0009308;GO:0009653;GO:0009987;GO:0016051;GO:0016053;GO:0019318;GO:0019585;GO:0019752;GO:0030203;GO:0032502;GO:0032787;GO:0034641;GO:0042180;GO:0043170;GO:…	GO:0000166;GO:0003824;GO:0003979;GO:0005488;GO:0009055;GO:0016491;GO:0016614;GO:0016616;GO:0048037;GO:0050662;GO:0051287	GO:0005654;GO:0005829;GO:0031982;GO:0031988;GO:0043226;GO:0043227;GO:0043230;GO:0044421;GO:0044422;GO:0044424;GO:0044428;GO:0044444;GO:0044446;GO:0044464;GO:0065010;GO:0070062	1.0388	0.9748	0.9929	0.8024	0.8498	0.7864	0.907	0.8699	0.9063	0.8493	0.7708	0.8063
Q92616	GCN1_HUMAN	reviewed	eIF-2-alpha kinase activator GCN1 (GCN1 eIF-2-alpha kinase activator homolog) (GCN1-like protein 1) (General control of amino-acid synthesis 1-like protein 1) (Translational activator GCN1) (HsGCN1)	GCN1	Homo sapiens (Human)	biological regulation;biosynthetic process;cellular biosynthetic process;cellular macromolecule biosynthetic process;cellular macromolecule metabolic process;cellular metabolic process;cellular process;cellular protein metabolic process;macromolecule biosynthetic process;macromolecule metabolic process;metabolic process;posttranscriptional regulation of gene expression;primary metabolic process;p…	binding;nucleic acid binding;RNA binding;translation factor activity, nucleic acid binding	cell part;cytoplasm;cytoplasmic part;intracellular non-membrane-bounded organelle;intracellular organelle;intracellular part;macromolecular complex;membrane;non-membrane-bounded organelle;organelle;ribonucleoprotein complex;ribosome	GO:0006412;GO:0006417;GO:0008152;GO:0009058;GO:0009059;GO:0009889;GO:0009987;GO:0010468;GO:0010556;GO:0010608;GO:0019222;GO:0019538;GO:0031323;GO:0031326;GO:0032268;GO:0034645;GO:0043170;GO:0044237;GO:0044238;GO:0044249;GO:0044260;GO:0044267;GO:0050789;GO:0050794;GO:0051246;GO:0060255;GO:0065007;GO:0080090;GO:2000112	GO:0003676;GO:0003723;GO:0005488;GO:0008135	GO:0005737;GO:0005840;GO:0016020;GO:0030529;GO:0032991;GO:0043226;GO:0043228;GO:0043229;GO:0043232;GO:0044424;GO:0044444;GO:0044464	1.0057	0.9858	1.0098	0.9158	0.8999	0.9407	1.0563	0.9421	0.9339	1.1975	1.0896	1.1309
P08133	ANXA6_HUMAN	reviewed	Annexin A6 (67 kDa calelectrin) (Annexin VI) (Annexin-6) (Calphobindin-II) (CPB-II) (Chromobindin-20) (Lipocortin VI) (Protein III) (p68) (p70)	ANXA6	Homo sapiens (Human)	biological regulation;calcium ion transport;cation transport;cellular component assembly;cellular component organization;cellular component organization or biogenesis;cellular process;divalent inorganic cation transport;divalent metal ion transport;establishment of localization;ion transmembrane transport;ion transport;macromolecular complex assembly;macromolecular complex subunit organization;me…	binding;calcium ion binding;calcium-dependent phospholipid binding;calcium-dependent protein binding;cation binding;channel activity;cholesterol binding;gated channel activity;GTP binding;guanyl nucleotide binding;guanyl ribonucleotide binding;identical protein binding;ion binding;ion channel activity;ion transmembrane transporter activity;ligand-gated channel activity;ligand-gated ion channel ac…	adherens junction;anchoring junction;cell junction;cell part;cell-substrate adherens junction;cell-substrate junction;cytoplasmic membrane-bounded vesicle;cytoplasmic part;cytoplasmic vesicle;endosomal part;endosome membrane;extracellular membrane-bounded organelle;extracellular organelle;extracellular region part;extracellular vesicular exosome;focal adhesion;intracellular membrane-bounded organ…	GO:0006461;GO:0006810;GO:0006811;GO:0006812;GO:0006816;GO:0006937;GO:0009987;GO:0016043;GO:0022607;GO:0030001;GO:0034220;GO:0043933;GO:0044057;GO:0050789;GO:0051234;GO:0051239;GO:0051259;GO:0051260;GO:0055085;GO:0065003;GO:0065007;GO:0070838;GO:0071822;GO:0071840;GO:0072511;GO:0090257	GO:0000166;GO:0005215;GO:0005216;GO:0005488;GO:0005496;GO:0005509;GO:0005515;GO:0005525;GO:0005543;GO:0005544;GO:0008289;GO:0015075;GO:0015267;GO:0015276;GO:0015485;GO:0017076;GO:0019001;GO:0022803;GO:0022834;GO:0022836;GO:0022838;GO:0022857;GO:0022891;GO:0022892;GO:0032553;GO:0032555;GO:0032561;GO:0032934;GO:0035639;GO:0042802;GO:0042803;GO:0043167;GO:0043169;GO:0046872;GO:0046983;GO:0048306	GO:0005765;GO:0005774;GO:0005912;GO:0005924;GO:0005925;GO:0010008;GO:0016020;GO:0016023;GO:0030054;GO:0030055;GO:0031090;GO:0031410;GO:0031902;GO:0031982;GO:0031988;GO:0042470;GO:0043226;GO:0043227;GO:0043229;GO:0043230;GO:0043231;GO:0044421;GO:0044422;GO:0044424;GO:0044437;GO:0044440;GO:0044444;GO:0044446;GO:0044464;GO:0048471;GO:0048770;GO:0065010;GO:0070062;GO:0070161	1.0259	0.9325	1.0415	1.4	1.4867	1.5997	1.7051	2.403	1.9909	1.9826	2.0943	2.2624
Q14789	GOGB1_HUMAN	reviewed	Golgin subfamily B member 1 (372 kDa Golgi complex-associated protein) (GCP372) (Giantin) (Macrogolgin)	GOLGB1	Homo sapiens (Human)	cellular component organization;cellular component organization at cellular level;cellular component organization or biogenesis;cellular component organization or biogenesis at cellular level;cellular process;Golgi organization;organelle organization		cell part;cis-Golgi network;cytoplasmic part;endoplasmic reticulum-Golgi intermediate compartment;Golgi apparatus;Golgi apparatus part;Golgi membrane;Golgi stack;integral to membrane;intracellular membrane-bounded organelle;intracellular organelle;intracellular organelle part;intracellular part;intrinsic to membrane;membrane;membrane part;membrane-bounded organelle;organelle;organelle membrane;or…	GO:0006996;GO:0007030;GO:0009987;GO:0016043;GO:0071840;GO:0071841;GO:0071842		GO:0000139;GO:0005793;GO:0005794;GO:0005795;GO:0005801;GO:0016020;GO:0016021;GO:0031090;GO:0031224;GO:0043226;GO:0043227;GO:0043229;GO:0043231;GO:0044422;GO:0044424;GO:0044425;GO:0044431;GO:0044444;GO:0044446;GO:0044464	0.991	0.9696	1.045	0.9515	0.978	1.0311	1.3211	1.5191	1.2868	1.6411	1.6549	1.8053
P07814	SYEP_HUMAN	reviewed	Bifunctional glutamate/proline--tRNA ligase (Bifunctional aminoacyl-tRNA synthetase) (Cell proliferation-inducing gene 32 protein) (Glutamatyl-prolyl-tRNA synthetase) [Includes: Glutamate--tRNA ligase (EC 6.1.1.17) (Glutamyl-tRNA synthetase) (GluRS); Proline--tRNA ligase (EC 6.1.1.15) (Prolyl-tRNA synthetase)]	EPRS	Homo sapiens (Human)	amine metabolic process;amino acid activation;biological regulation;carboxylic acid metabolic process;cellular amine metabolic process;cellular amino acid metabolic process;cellular component assembly;cellular component organization;cellular component organization or biogenesis;cellular ketone metabolic process;cellular macromolecule metabolic process;cellular metabolic process;cellular nitrogen …	adenyl nucleotide binding;adenyl ribonucleotide binding;aminoacyl-tRNA ligase activity;ATP binding;binding;catalytic activity;enzyme binding;glutamate-tRNA ligase activity;GTPase binding;ligase activity;ligase activity, forming aminoacyl-tRNA and related compounds;ligase activity, forming carbon-oxygen bonds;nucleic acid binding;nucleotide binding;proline-tRNA ligase activity;protein binding;puri…	aminoacyl-tRNA synthetase multienzyme complex;cell part;cytoplasm;cytoplasmic part;cytosol;intracellular part;macromolecular complex;membrane;protein complex;ribonucleoprotein complex	GO:0006082;GO:0006139;GO:0006399;GO:0006417;GO:0006418;GO:0006424;GO:0006433;GO:0006461;GO:0006520;GO:0006807;GO:0008152;GO:0009308;GO:0009889;GO:0009890;GO:0009892;GO:0009987;GO:0010033;GO:0010467;GO:0010468;GO:0010556;GO:0010558;GO:0010605;GO:0010608;GO:0016043;GO:0016070;GO:0017148;GO:0019222;GO:0019752;GO:0022607;GO:0031323;GO:0031324;GO:0031326;GO:0031327;GO:0032268;GO:0032269;GO:0034097;GO:…	GO:0000166;GO:0003676;GO:0003723;GO:0003824;GO:0004812;GO:0004818;GO:0004827;GO:0005488;GO:0005515;GO:0005524;GO:0016874;GO:0016875;GO:0016876;GO:0017076;GO:0019899;GO:0030554;GO:0032553;GO:0032555;GO:0032559;GO:0035613;GO:0035639;GO:0051020	GO:0005737;GO:0005829;GO:0016020;GO:0017101;GO:0030529;GO:0032991;GO:0043234;GO:0044424;GO:0044444;GO:0044464	0.982	1.0106	1.0062	0.9559	0.8474	0.9578	1.0531	1.0309	0.9903	1.2636	1.268	1.3387
P15924	DESP_HUMAN	reviewed	Desmoplakin (DP) (250/210 kDa paraneoplastic pemphigus antigen)	DSP	Homo sapiens (Human)	adherens junction organization;anatomical structure development;anatomical structure morphogenesis;apoptosis;cardiac muscle tissue morphogenesis;cell death;cell differentiation;cell junction organization;cell-cell junction organization;cellular component disassembly;cellular component disassembly at cellular level;cellular component disassembly involved in apoptosis;cellular component organizatio…	binding;binding, bridging;enzyme binding;kinase binding;protein binding;protein binding, bridging;protein kinase binding;protein kinase C binding;scaffold protein binding;structural constituent of cytoskeleton;structural molecule activity	adherens junction;anchoring junction;basolateral plasma membrane;cell junction;cell part;cell-cell adherens junction;cell-cell contact zone;cell-cell junction;cornified envelope;cytoplasmic part;cytoskeletal part;cytoskeleton;desmosome;extracellular membrane-bounded organelle;extracellular organelle;extracellular region part;extracellular vesicular exosome;fascia adherens;intercalated disc;interm…	GO:0003223;GO:0006464;GO:0006915;GO:0006921;GO:0006950;GO:0006996;GO:0007010;GO:0008104;GO:0008152;GO:0008219;GO:0008544;GO:0009611;GO:0009653;GO:0009888;GO:0009913;GO:0009987;GO:0012501;GO:0016043;GO:0016265;GO:0018149;GO:0019538;GO:0022411;GO:0030154;GO:0030216;GO:0030855;GO:0032502;GO:0033036;GO:0034330;GO:0034332;GO:0042060;GO:0043170;GO:0043412;GO:0044237;GO:0044238;GO:0044260;GO:0044267;GO:…	GO:0005080;GO:0005198;GO:0005200;GO:0005488;GO:0005515;GO:0019899;GO:0019900;GO:0019901;GO:0030674;GO:0060090;GO:0097110	GO:0001533;GO:0005634;GO:0005739;GO:0005856;GO:0005882;GO:0005886;GO:0005911;GO:0005912;GO:0005913;GO:0005916;GO:0014704;GO:0016020;GO:0016323;GO:0030054;GO:0030057;GO:0031982;GO:0031988;GO:0032991;GO:0043226;GO:0043227;GO:0043228;GO:0043229;GO:0043230;GO:0043231;GO:0043232;GO:0043234;GO:0044291;GO:0044421;GO:0044422;GO:0044424;GO:0044425;GO:0044430;GO:0044444;GO:0044446;GO:0044459;GO:0044464;GO:…	1.0175	0.9298	1.0601	0.8129	0.7505	0.7953	1.1264	1.0217	0.9518	1.2399	1.1251	1.2428
P14618	KPYM_HUMAN	reviewed	Pyruvate kinase PKM (EC 2.7.1.40) (Cytosolic thyroid hormone-binding protein) (CTHBP) (Opa-interacting protein 3) (OIP-3) (Pyruvate kinase 2/3) (Pyruvate kinase muscle isozyme) (Thyroid hormone-binding protein 1) (THBP1) (Tumor M2-PK) (p58)	PKM	Homo sapiens (Human)	alcohol metabolic process;carbohydrate metabolic process;cell death;cellular carbohydrate metabolic process;cellular metabolic process;cellular process;death;glucose metabolic process;hexose metabolic process;metabolic process;monosaccharide metabolic process;primary metabolic process;programmed cell death;small molecule metabolic process	adenyl nucleotide binding;adenyl ribonucleotide binding;alkali metal ion binding;antigen binding;ATP binding;binding;catalytic activity;cation binding;ion binding;kinase activity;magnesium ion binding;metal ion binding;MHC class II protein complex binding;MHC protein complex binding;nucleotide binding;phosphotransferase activity, alcohol group as acceptor;potassium ion binding;purine nucleotide b…	cell part;cell projection;cilium;cytoplasm;cytoplasmic part;cytosol;extracellular matrix;extracellular membrane-bounded organelle;extracellular organelle;extracellular region part;extracellular vesicular exosome;intracellular membrane-bounded organelle;intracellular organelle;intracellular part;membrane;membrane-bounded organelle;membrane-bounded vesicle;mitochondrion;nucleus;organelle;plasma mem…	GO:0005975;GO:0005996;GO:0006006;GO:0006066;GO:0008152;GO:0008219;GO:0009987;GO:0012501;GO:0016265;GO:0019318;GO:0044237;GO:0044238;GO:0044262;GO:0044281	GO:0000166;GO:0000287;GO:0003823;GO:0003824;GO:0004743;GO:0005488;GO:0005524;GO:0016301;GO:0016740;GO:0016772;GO:0016773;GO:0017076;GO:0023023;GO:0023026;GO:0030554;GO:0030955;GO:0031420;GO:0032553;GO:0032555;GO:0032559;GO:0035639;GO:0043167;GO:0043169;GO:0046872	GO:0005634;GO:0005737;GO:0005739;GO:0005829;GO:0005886;GO:0005929;GO:0016020;GO:0031012;GO:0031982;GO:0031988;GO:0042995;GO:0043226;GO:0043227;GO:0043229;GO:0043230;GO:0043231;GO:0044421;GO:0044424;GO:0044444;GO:0044464;GO:0065010;GO:0070062	1.0214	0.9885	0.9915	0.7764	0.7287	0.7205	0.8858	0.846	0.8093	0.7836	0.66	0.7567
P12270	TPR_HUMAN	reviewed	Nucleoprotein TPR (Megator) (NPC-associated intranuclear protein) (Translocated promoter region protein)	TPR	Homo sapiens (Human)	biological regulation;biosynthetic process;carbohydrate metabolic process;carbohydrate transport;cell cycle;cell cycle checkpoint;cell cycle phase;cell cycle process;cell division;cell surface receptor linked signaling pathway;cellular biosynthetic process;cellular component disassembly;cellular component disassembly at cellular level;cellular component organization;cellular component organizatio…	binding;chromatin binding;cytoskeletal protein binding;dynein complex binding;enzyme binding;heat shock protein binding;identical protein binding;kinase binding;mitogen-activated protein kinase binding;mRNA binding;nucleic acid binding;nucleocytoplasmic transporter activity;protein binding;protein complex binding;protein dimerization activity;protein homodimerization activity;protein kinase bindi…	cell part;chromosomal part;cytoplasm;cytoplasmic dynein complex;cytoplasmic part;cytoskeletal part;dynein complex;envelope;extrinsic to membrane;inclusion body;intracellular membrane-bounded organelle;intracellular non-membrane-bounded organelle;intracellular organelle;intracellular organelle part;intracellular part;kinetochore;macromolecular complex;membrane;membrane part;membrane-bounded organe…	GO:0000075;GO:0000122;GO:0000189;GO:0000278;GO:0000280;GO:0001672;GO:0005975;GO:0006139;GO:0006355;GO:0006357;GO:0006404;GO:0006405;GO:0006406;GO:0006417;GO:0006446;GO:0006464;GO:0006605;GO:0006606;GO:0006807;GO:0006810;GO:0006886;GO:0006913;GO:0006950;GO:0006996;GO:0006997;GO:0006998;GO:0006999;GO:0007049;GO:0007067;GO:0007077;GO:0007088;GO:0007093;GO:0007094;GO:0007165;GO:0007166;GO:0007346;GO:…	GO:0003676;GO:0003682;GO:0003723;GO:0003729;GO:0005215;GO:0005487;GO:0005488;GO:0005515;GO:0008092;GO:0015631;GO:0019899;GO:0019900;GO:0019901;GO:0031072;GO:0032403;GO:0042802;GO:0042803;GO:0046983;GO:0051019;GO:0070840	GO:0000776;GO:0005634;GO:0005635;GO:0005643;GO:0005654;GO:0005737;GO:0005819;GO:0005868;GO:0005875;GO:0016020;GO:0016234;GO:0019898;GO:0030286;GO:0031090;GO:0031965;GO:0031967;GO:0031975;GO:0032991;GO:0034399;GO:0042405;GO:0043226;GO:0043227;GO:0043228;GO:0043229;GO:0043231;GO:0043232;GO:0043234;GO:0044422;GO:0044424;GO:0044425;GO:0044427;GO:0044428;GO:0044430;GO:0044444;GO:0044446;GO:0044464;GO:…	0.9671	1.0259	1.0062	0.9333	0.9429	0.987	0.9695	1.0721	0.9818	1.1723	1.2134	1.2281
P61978	HNRPK_HUMAN	reviewed	Heterogeneous nuclear ribonucleoprotein K (hnRNP K) (Transformation up-regulated nuclear protein) (TUNP)	HNRNPK	Homo sapiens (Human)	biological regulation;cellular macromolecule metabolic process;cellular metabolic process;cellular nitrogen compound metabolic process;cellular process;cellular response to stimulus;gene expression;macromolecule metabolic process;metabolic process;mRNA metabolic process;mRNA processing;nitrogen compound metabolic process;nuclear mRNA splicing, via spliceosome;nucleic acid metabolic process;nucleo…	binding;core promoter proximal region DNA binding;core promoter proximal region sequence-specific DNA binding;DNA binding;nucleic acid binding;nucleic acid binding transcription factor activity;regulatory region DNA binding;regulatory region nucleic acid binding;RNA binding;RNA polymerase II core promoter proximal region sequence-specific DNA binding;RNA polymerase II core promoter proximal regio…	adherens junction;anchoring junction;catalytic step 2 spliceosome;cell junction;cell part;cell projection;cell-substrate adherens junction;cell-substrate junction;chromatin;chromosomal part;cytoplasm;cytoskeletal part;extracellular membrane-bounded organelle;extracellular organelle;extracellular region part;extracellular vesicular exosome;focal adhesion;intracellular membrane-bounded organelle;in…	GO:0000375;GO:0000377;GO:0000398;GO:0006139;GO:0006355;GO:0006357;GO:0006396;GO:0006397;GO:0006807;GO:0007165;GO:0008152;GO:0008380;GO:0009889;GO:0009891;GO:0009893;GO:0009987;GO:0010467;GO:0010468;GO:0010556;GO:0010557;GO:0010604;GO:0010628;GO:0010869;GO:0010870;GO:0010984;GO:0010988;GO:0016032;GO:0016070;GO:0016071;GO:0019219;GO:0019222;GO:0030100;GO:0031323;GO:0031325;GO:0031326;GO:0031328;GO:…	GO:0000975;GO:0000976;GO:0000977;GO:0000978;GO:0000981;GO:0000982;GO:0000987;GO:0001012;GO:0001067;GO:0001071;GO:0001077;GO:0001159;GO:0003676;GO:0003677;GO:0003697;GO:0003700;GO:0003723;GO:0005488;GO:0043565;GO:0043566;GO:0044212	GO:0000785;GO:0000790;GO:0002102;GO:0005634;GO:0005654;GO:0005681;GO:0005737;GO:0005912;GO:0005924;GO:0005925;GO:0016020;GO:0030054;GO:0030055;GO:0030529;GO:0031982;GO:0031988;GO:0032991;GO:0042995;GO:0043226;GO:0043227;GO:0043228;GO:0043229;GO:0043230;GO:0043231;GO:0043232;GO:0043234;GO:0044421;GO:0044422;GO:0044424;GO:0044427;GO:0044428;GO:0044430;GO:0044446;GO:0044454;GO:0044464;GO:0065010;GO:…	1.0387	0.9487	1.0175	0.9132	0.9258	0.9653	0.9298	0.911	0.9784	0.9761	0.9624	0.9663
P22626	ROA2_HUMAN	reviewed	Heterogeneous nuclear ribonucleoproteins A2/B1 (hnRNP A2/B1)	HNRNPA2B1	Homo sapiens (Human)	biological regulation;cellular macromolecule metabolic process;cellular metabolic process;cellular nitrogen compound metabolic process;cellular process;establishment of localization;establishment of RNA localization;gene expression;macromolecule metabolic process;metabolic process;mRNA metabolic process;mRNA processing;negative regulation of biological process;negative regulation of biosynthetic …	binding;DNA binding;nucleic acid binding;nucleotide binding;RNA binding;sequence-specific DNA binding;single-stranded DNA binding;single-stranded telomeric DNA binding;structure-specific DNA binding;telomeric DNA binding	catalytic step 2 spliceosome;cell part;cytoplasm;intracellular membrane-bounded organelle;intracellular organelle;intracellular organelle part;intracellular part;macromolecular complex;membrane;membrane-bounded organelle;nuclear part;nucleoplasm;nucleus;organelle;organelle part;ribonucleoprotein complex;spliceosomal complex	GO:0000122;GO:0000375;GO:0000377;GO:0000398;GO:0006139;GO:0006355;GO:0006357;GO:0006396;GO:0006397;GO:0006807;GO:0006810;GO:0008152;GO:0008380;GO:0009889;GO:0009890;GO:0009892;GO:0009987;GO:0010467;GO:0010468;GO:0010556;GO:0010558;GO:0010605;GO:0010629;GO:0015931;GO:0016070;GO:0016071;GO:0019219;GO:0019222;GO:0031323;GO:0031324;GO:0031326;GO:0031327;GO:0033119;GO:0034641;GO:0043170;GO:0043484;GO:…	GO:0000166;GO:0003676;GO:0003677;GO:0003697;GO:0003723;GO:0005488;GO:0042162;GO:0043047;GO:0043565;GO:0043566	GO:0005634;GO:0005654;GO:0005681;GO:0005737;GO:0016020;GO:0030529;GO:0032991;GO:0043226;GO:0043227;GO:0043229;GO:0043231;GO:0044422;GO:0044424;GO:0044428;GO:0044446;GO:0044464;GO:0071013	1.0173	1.0258	0.9609	1.2351	1.3467	1.3121	1.1744	1.3284	1.3717	0.9697	1.0405	1.0765
P02768	ALBU_HUMAN	reviewed	Serum albumin	ALB	Homo sapiens (Human)	anatomical structure homeostasis;anion transport;behavior;bile acid and bile salt transport;bile acid metabolic process;biological regulation;blood coagulation;carboxylic acid metabolic process;carboxylic acid transport;cell activation;cell communication;cell killing;cellular component organization;cellular component organization or biogenesis;cellular ketone metabolic process;cellular macromolec…	antioxidant activity;binding;carboxylic acid binding;cation binding;chaperone binding;cofactor binding;copper ion binding;DNA binding;drug binding;fatty acid binding;ion binding;lipid binding;metal ion binding;monocarboxylic acid binding;nucleic acid binding;protein binding;pyridoxal phosphate binding;toxin binding;transition metal ion binding;vitamin B6 binding;vitamin binding;zinc ion binding	basement membrane;blood microparticle;cell part;cytoplasmic membrane-bounded vesicle lumen;cytoplasmic part;cytoplasmic vesicle part;extracellular matrix part;extracellular membrane-bounded organelle;extracellular organelle;extracellular region;extracellular region part;extracellular space;extracellular vesicular exosome;intracellular membrane-bounded organelle;intracellular organelle;intracellul…	GO:0001775;GO:0001894;GO:0001895;GO:0001897;GO:0001906;GO:0001907;GO:0002576;GO:0006082;GO:0006629;GO:0006810;GO:0006811;GO:0006820;GO:0006887;GO:0006897;GO:0006898;GO:0006950;GO:0007154;GO:0007584;GO:0007596;GO:0007599;GO:0007610;GO:0007622;GO:0007623;GO:0008152;GO:0008202;GO:0008206;GO:0009267;GO:0009605;GO:0009987;GO:0009991;GO:0010033;GO:0010035;GO:0010038;GO:0010324;GO:0010941;GO:0015711;GO:…	GO:0003676;GO:0003677;GO:0005488;GO:0005504;GO:0005507;GO:0005515;GO:0008144;GO:0008270;GO:0008289;GO:0015643;GO:0016209;GO:0019842;GO:0030170;GO:0031406;GO:0033293;GO:0043167;GO:0043169;GO:0046872;GO:0046914;GO:0048037;GO:0051087;GO:0070279	GO:0005576;GO:0005604;GO:0005615;GO:0005634;GO:0031093;GO:0031974;GO:0031982;GO:0031983;GO:0031988;GO:0032991;GO:0034774;GO:0043226;GO:0043227;GO:0043229;GO:0043230;GO:0043231;GO:0043233;GO:0043234;GO:0044420;GO:0044421;GO:0044422;GO:0044424;GO:0044433;GO:0044444;GO:0044446;GO:0044464;GO:0060205;GO:0065010;GO:0070062;GO:0072562	1.1257	0.8578	1.0501	1.0013	1.1645	1.2154	1.6164	1.9839	1.6929	1.5516	1.4314	1.7354
Q03001	DYST_HUMAN	reviewed	Dystonin (230 kDa bullous pemphigoid antigen) (230/240 kDa bullous pemphigoid antigen) (Bullous pemphigoid antigen 1) (BPA) (Bullous pemphigoid antigen) (Dystonia musculorum protein) (Hemidesmosomal plaque protein)	DST	Homo sapiens (Human)	biological adhesion;biological regulation;cell adhesion;cell cycle arrest;cell cycle process;cell junction assembly;cell junction organization;cell motility;cell surface receptor linked signaling pathway;cell-substrate junction assembly;cellular component assembly;cellular component assembly at cellular level;cellular component movement;cellular component organization;cellular component organizat…	binding;calcium ion binding;cation binding;cytoskeletal protein binding;identical protein binding;integrin binding;ion binding;metal ion binding;microtubule binding;microtubule plus-end binding;protein binding;protein complex binding;protein C-terminus binding;protein dimerization activity;protein homodimerization activity;receptor binding;tubulin binding	actin cytoskeleton;adherens junction;anchoring junction;axon;basal plasma membrane;basement membrane;cell cortex;cell junction;cell leading edge;cell part;cell projection;cell-substrate adherens junction;cell-substrate junction;contractile fiber part;cytoplasm;cytoplasmic membrane-bounded vesicle;cytoplasmic part;cytoplasmic vesicle;cytoskeletal part;cytoskeleton;cytosol;endoplasmic reticulum mem…	GO:0000226;GO:0006928;GO:0006950;GO:0006996;GO:0007010;GO:0007017;GO:0007044;GO:0007050;GO:0007155;GO:0007163;GO:0007165;GO:0007166;GO:0007229;GO:0009611;GO:0009987;GO:0016043;GO:0022402;GO:0022607;GO:0022610;GO:0030011;GO:0030198;GO:0031581;GO:0034329;GO:0034330;GO:0040011;GO:0043062;GO:0045103;GO:0045104;GO:0045786;GO:0048519;GO:0048523;GO:0048870;GO:0050789;GO:0050794;GO:0050896;GO:0051716;GO:…	GO:0005102;GO:0005178;GO:0005488;GO:0005509;GO:0005515;GO:0008017;GO:0008022;GO:0008092;GO:0015631;GO:0032403;GO:0042802;GO:0042803;GO:0043167;GO:0043169;GO:0046872;GO:0046983;GO:0051010	GO:0005604;GO:0005634;GO:0005635;GO:0005737;GO:0005789;GO:0005829;GO:0005856;GO:0005882;GO:0005912;GO:0005924;GO:0005925;GO:0005938;GO:0009925;GO:0015629;GO:0015630;GO:0016020;GO:0016021;GO:0016023;GO:0030018;GO:0030054;GO:0030055;GO:0030056;GO:0030424;GO:0031090;GO:0031224;GO:0031252;GO:0031410;GO:0031673;GO:0031967;GO:0031975;GO:0031982;GO:0031988;GO:0032991;GO:0035371;GO:0042995;GO:0043005;GO:…	0.9879	0.9749	1.0538	0.7648	0.7697	0.756	0.9805	0.9151	0.8482	1.099	0.9627	1.0207
Q07954	LRP1_HUMAN	reviewed	Prolow-density lipoprotein receptor-related protein 1 (LRP-1) (Alpha-2-macroglobulin receptor) (A2MR) (Apolipoprotein E receptor) (APOER) (CD antigen CD91) [Cleaved into: Low-density lipoprotein receptor-related protein 1 85 kDa subunit (LRP-85); Low-density lipoprotein receptor-related protein 1 515 kDa subunit (LRP-515); Low-density lipoprotein receptor-related protein 1 intracellular domain (L…	LRP1	Homo sapiens (Human)	activation of protein kinase activity;activation of protein kinase C activity by G-protein coupled receptor protein signaling pathway;aging;alcohol metabolic process;anatomical structure morphogenesis;aorta morphogenesis;apoptotic cell clearance;artery morphogenesis;biological regulation;blood vessel morphogenesis;cell proliferation;cell surface receptor linked signaling pathway;cellular componen…	apolipoprotein binding;binding;calcium ion binding;cation binding;ion binding;lipoprotein particle receptor binding;lipoprotein transporter activity;metal ion binding;protein binding;protein complex binding;protein transporter activity;receptor activity;receptor binding;substrate-specific transporter activity;transporter activity	adherens junction;anchoring junction;cell body;cell junction;cell part;cell projection;cell-substrate adherens junction;cell-substrate junction;clathrin-coated vesicle;coated pit;coated vesicle;cytoplasm;cytoplasmic membrane-bounded vesicle;cytoplasmic part;cytoplasmic vesicle;cytoplasmic vesicle membrane;cytoplasmic vesicle part;dendrite;endocytic vesicle membrane;endosome;focal adhesion;integra…	GO:0001523;GO:0001932;GO:0006066;GO:0006629;GO:0006720;GO:0006721;GO:0006810;GO:0006897;GO:0006898;GO:0006909;GO:0007165;GO:0007166;GO:0007186;GO:0007205;GO:0007568;GO:0007602;GO:0007603;GO:0008152;GO:0008202;GO:0008203;GO:0008283;GO:0009314;GO:0009416;GO:0009581;GO:0009582;GO:0009583;GO:0009584;GO:0009605;GO:0009628;GO:0009653;GO:0009966;GO:0009968;GO:0009987;GO:0010324;GO:0010517;GO:0010640;GO:…	GO:0004872;GO:0005102;GO:0005215;GO:0005488;GO:0005509;GO:0005515;GO:0008565;GO:0022892;GO:0032403;GO:0034185;GO:0042954;GO:0043167;GO:0043169;GO:0046872;GO:0070325	GO:0005730;GO:0005737;GO:0005765;GO:0005768;GO:0005774;GO:0005886;GO:0005887;GO:0005905;GO:0005912;GO:0005924;GO:0005925;GO:0012506;GO:0016020;GO:0016021;GO:0016023;GO:0030054;GO:0030055;GO:0030135;GO:0030136;GO:0030425;GO:0030659;GO:0030666;GO:0031090;GO:0031224;GO:0031226;GO:0031410;GO:0031982;GO:0031988;GO:0032991;GO:0042995;GO:0043005;GO:0043025;GO:0043226;GO:0043227;GO:0043228;GO:0043229;GO:…	1.0119	1.0055	0.9849	1.2027	1.24	1.3066	1.2991	1.4533	1.4787	1.4252	1.5954	1.4645
P02545	LMNA_HUMAN	reviewed	Prelamin-A/C [Cleaved into: Lamin-A/C (70 kDa lamin) (Renal carcinoma antigen NY-REN-32)]	LMNA	Homo sapiens (Human)	anatomical structure development;apoptosis;biological regulation;cardiac cell development;cardiac muscle cell development;cell cycle;cell cycle process;cell death;cell development;cellular component disassembly;cellular component disassembly at cellular level;cellular component disassembly involved in apoptosis;cellular component organization;cellular component organization at cellular level;cell…	structural molecule activity	cell part;cytoplasm;cytoplasmic part;cytoskeletal part;cytosol;envelope;intermediate filament;intracellular membrane-bounded organelle;intracellular organelle;intracellular organelle part;intracellular part;lamin filament;macromolecular complex;membrane;membrane-bounded organelle;nuclear body;nuclear envelope;nuclear lamina;nuclear membrane;nuclear part;nuclear speck;nucleoplasm;nucleoplasm part;…	GO:0000226;GO:0000278;GO:0001666;GO:0006605;GO:0006606;GO:0006810;GO:0006886;GO:0006913;GO:0006915;GO:0006921;GO:0006950;GO:0006984;GO:0006986;GO:0006996;GO:0006998;GO:0007010;GO:0007017;GO:0007049;GO:0007077;GO:0007084;GO:0007163;GO:0007165;GO:0007517;GO:0008104;GO:0008152;GO:0008219;GO:0009987;GO:0010033;GO:0010639;GO:0010821;GO:0010823;GO:0010941;GO:0012501;GO:0015031;GO:0016043;GO:0016044;GO:…	GO:0005198	GO:0005634;GO:0005635;GO:0005638;GO:0005652;GO:0005654;GO:0005737;GO:0005829;GO:0005882;GO:0016020;GO:0016604;GO:0016607;GO:0031090;GO:0031965;GO:0031967;GO:0031975;GO:0032991;GO:0043226;GO:0043227;GO:0043229;GO:0043231;GO:0043234;GO:0044422;GO:0044424;GO:0044428;GO:0044430;GO:0044444;GO:0044446;GO:0044451;GO:0044464;GO:0048471	0.961	1.024	1.0205	1.1574	1.2166	1.2236	1.1201	1.1944	1.2027	1.2356	1.239	1.2044
P14314	GLU2B_HUMAN	reviewed	Glucosidase 2 subunit beta (80K-H protein) (Glucosidase II subunit beta) (Protein kinase C substrate 60.1 kDa protein heavy chain) (PKCSH)	PRKCSH	Homo sapiens (Human)	biological regulation;carbohydrate metabolic process;cellular carbohydrate metabolic process;cellular macromolecule metabolic process;cellular metabolic process;cellular process;cellular protein metabolic process;cellular response to stimulus;defense response;glycosylation;immune response;immune system process;innate immune response;intracellular signal transduction;macromolecule glycosylation;ma…	binding;calcium ion binding;cation binding;enzyme binding;ion binding;ion channel binding;kinase binding;metal ion binding;phosphoprotein binding;protein binding;protein kinase binding;protein kinase C binding	cell part;cytoplasmic part;endoplasmic reticulum;endoplasmic reticulum lumen;endoplasmic reticulum part;intracellular;intracellular membrane-bounded organelle;intracellular organelle;intracellular organelle lumen;intracellular organelle part;intracellular part;membrane-bounded organelle;membrane-enclosed lumen;organelle;organelle lumen;organelle part	GO:0002376;GO:0005975;GO:0006457;GO:0006464;GO:0006486;GO:0006487;GO:0006491;GO:0006950;GO:0006952;GO:0006955;GO:0007165;GO:0008152;GO:0009311;GO:0009987;GO:0018193;GO:0018196;GO:0018279;GO:0019538;GO:0035556;GO:0043170;GO:0043412;GO:0043413;GO:0043687;GO:0044237;GO:0044238;GO:0044260;GO:0044262;GO:0044267;GO:0045087;GO:0050789;GO:0050794;GO:0050896;GO:0051716;GO:0065007;GO:0070085	GO:0005080;GO:0005488;GO:0005509;GO:0005515;GO:0019899;GO:0019900;GO:0019901;GO:0043167;GO:0043169;GO:0044325;GO:0046872;GO:0051219	GO:0005622;GO:0005783;GO:0005788;GO:0031974;GO:0043226;GO:0043227;GO:0043229;GO:0043231;GO:0043233;GO:0044422;GO:0044424;GO:0044432;GO:0044444;GO:0044446;GO:0044464;GO:0070013	1.0234	0.9581	1.0151	1.3475	1.5497	1.6575	1.3253	1.5706	1.5029	1.3991	1.5465	1.4453
P31943	HNRH1_HUMAN	reviewed	Heterogeneous nuclear ribonucleoprotein H (hnRNP H) [Cleaved into: Heterogeneous nuclear ribonucleoprotein H, N-terminally processed]	HNRNPH1	Homo sapiens (Human)	biological regulation;cellular macromolecule metabolic process;cellular metabolic process;cellular nitrogen compound metabolic process;cellular process;gene expression;macromolecule metabolic process;metabolic process;mRNA metabolic process;mRNA processing;nitrogen compound metabolic process;nuclear mRNA splicing, via spliceosome;nucleic acid metabolic process;nucleobase-containing compound metab…	binding;nucleic acid binding;nucleotide binding;poly(U) RNA binding;poly-pyrimidine tract binding;RNA binding;single-stranded RNA binding	catalytic step 2 spliceosome;cell part;intracellular membrane-bounded organelle;intracellular organelle;intracellular organelle part;intracellular part;macromolecular complex;membrane;membrane-bounded organelle;nuclear part;nucleoplasm;nucleus;organelle;organelle part;ribonucleoprotein complex;spliceosomal complex	GO:0000375;GO:0000377;GO:0000398;GO:0006139;GO:0006396;GO:0006397;GO:0006807;GO:0008152;GO:0008380;GO:0009987;GO:0010467;GO:0010468;GO:0016070;GO:0016071;GO:0019219;GO:0019222;GO:0031323;GO:0034641;GO:0043170;GO:0043484;GO:0044237;GO:0044238;GO:0044260;GO:0050789;GO:0050794;GO:0051171;GO:0051252;GO:0060255;GO:0065007;GO:0080090;GO:0090304	GO:0000166;GO:0003676;GO:0003723;GO:0003727;GO:0005488;GO:0008187;GO:0008266	GO:0005634;GO:0005654;GO:0005681;GO:0016020;GO:0030529;GO:0032991;GO:0043226;GO:0043227;GO:0043229;GO:0043231;GO:0044422;GO:0044424;GO:0044428;GO:0044446;GO:0044464;GO:0071013	1.0299	0.9244	1.0394	0.9147	0.9287	0.9831	1.0264	0.9864	1.0297	1.0773	1.0511	1.0482
Q07021	C1QBP_HUMAN	reviewed	Complement component 1 Q subcomponent-binding protein, mitochondrial (ASF/SF2-associated protein p32) (Glycoprotein gC1qBP) (C1qBP) (Hyaluronan-binding protein 1) (Mitochondrial matrix protein p32) (gC1q-R protein) (p33) (SF2AP32)	C1QBP	Homo sapiens (Human)	activation of immune response;apoptosis;biological regulation;biosynthetic process;blood coagulation;blood coagulation, intrinsic pathway;cell death;cellular biosynthetic process;cellular component assembly;cellular component assembly at cellular level;cellular component organization;cellular component organization at cellular level;cellular component organization or biogenesis;cellular component…	adrenergic receptor binding;binding;carbohydrate binding;complement binding;complement component C1q binding;glycosaminoglycan binding;G-protein-coupled receptor binding;hyaluronic acid binding;kininogen binding;mRNA binding;nucleic acid binding;opsonin binding;pattern binding;polysaccharide binding;protein binding;protein binding transcription factor activity;receptor binding;RNA binding;transcr…	cell part;cell surface;cytoplasm;cytoplasmic part;cytosol;extracellular region part;extracellular space;intracellular membrane-bounded organelle;intracellular non-membrane-bounded organelle;intracellular organelle;intracellular organelle lumen;intracellular organelle part;intracellular part;membrane;membrane-bounded organelle;membrane-enclosed lumen;mitochondrial matrix;mitochondrial part;mitocho…	GO:0000122;GO:0001817;GO:0001818;GO:0002252;GO:0002253;GO:0002376;GO:0002673;GO:0002682;GO:0002683;GO:0002684;GO:0002685;GO:0002687;GO:0002688;GO:0002690;GO:0002697;GO:0002698;GO:0002831;GO:0002832;GO:0002920;GO:0006139;GO:0006351;GO:0006355;GO:0006357;GO:0006396;GO:0006397;GO:0006417;GO:0006807;GO:0006915;GO:0006950;GO:0006952;GO:0006955;GO:0006956;GO:0006958;GO:0006959;GO:0007165;GO:0007596;GO:…	GO:0000988;GO:0000989;GO:0001664;GO:0001846;GO:0001848;GO:0001849;GO:0001871;GO:0003676;GO:0003712;GO:0003714;GO:0003723;GO:0003729;GO:0005102;GO:0005488;GO:0005515;GO:0005539;GO:0005540;GO:0008134;GO:0030246;GO:0030247;GO:0030984;GO:0031690	GO:0005615;GO:0005634;GO:0005730;GO:0005737;GO:0005739;GO:0005759;GO:0005829;GO:0005886;GO:0009986;GO:0016020;GO:0031974;GO:0043226;GO:0043227;GO:0043228;GO:0043229;GO:0043231;GO:0043232;GO:0043233;GO:0044421;GO:0044422;GO:0044424;GO:0044428;GO:0044429;GO:0044444;GO:0044446;GO:0044464;GO:0070013	0.9296	1.0029	1.0562	1.7208	2.3851	2.3868	1.386	1.5461	1.8177	1.3904	1.6435	1.4792
P11142	HSP7C_HUMAN	reviewed	Heat shock cognate 71 kDa protein (Heat shock 70 kDa protein 8) (Lipopolysaccharide-associated protein 1) (LAP-1) (LPS-associated protein 1)	HSPA8	Homo sapiens (Human)	axon guidance;biological regulation;biosynthetic process;cell communication;cell-cell signaling;cellular biosynthetic process;cellular component disassembly;cellular component disassembly at cellular level;cellular component organization;cellular component organization at cellular level;cellular component organization or biogenesis;cellular component organization or biogenesis at cellular level;c…	adenyl nucleotide binding;adenyl ribonucleotide binding;antigen binding;ATP binding;ATPase activity;ATPase activity, coupled;binding;C3HC4-type RING finger domain binding;catalytic activity;enzyme binding;G-protein-coupled receptor binding;heat shock protein binding;hydrolase activity;hydrolase activity, acting on acid anhydrides;hydrolase activity, acting on acid anhydrides, in phosphorus-contai…	adherens junction;anchoring junction;blood microparticle;cell junction;cell part;cell-substrate adherens junction;cell-substrate junction;clathrin coated vesicle membrane;clathrin sculpted gamma-aminobutyric acid transport vesicle membrane;coated vesicle membrane;cytoplasmic membrane-bounded vesicle;cytoplasmic part;cytoplasmic vesicle;cytoplasmic vesicle membrane;cytoplasmic vesicle part;cytosol…	GO:0000375;GO:0000377;GO:0000398;GO:0001505;GO:0006139;GO:0006351;GO:0006355;GO:0006396;GO:0006397;GO:0006457;GO:0006458;GO:0006807;GO:0006810;GO:0006836;GO:0006892;GO:0006935;GO:0006950;GO:0006986;GO:0007154;GO:0007267;GO:0007268;GO:0007269;GO:0007411;GO:0008152;GO:0008380;GO:0009058;GO:0009059;GO:0009266;GO:0009408;GO:0009605;GO:0009628;GO:0009889;GO:0009890;GO:0009892;GO:0009893;GO:0009987;GO:…	GO:0000166;GO:0001664;GO:0003823;GO:0003824;GO:0005102;GO:0005488;GO:0005515;GO:0005524;GO:0016462;GO:0016787;GO:0016817;GO:0016818;GO:0016887;GO:0017076;GO:0017111;GO:0019899;GO:0019904;GO:0023023;GO:0023026;GO:0030554;GO:0031072;GO:0031625;GO:0032553;GO:0032555;GO:0032559;GO:0035639;GO:0042623;GO:0051082;GO:0055131	GO:0000974;GO:0005615;GO:0005622;GO:0005634;GO:0005654;GO:0005681;GO:0005730;GO:0005829;GO:0005886;GO:0005912;GO:0005924;GO:0005925;GO:0012506;GO:0016020;GO:0016023;GO:0030054;GO:0030055;GO:0030529;GO:0030659;GO:0030662;GO:0030665;GO:0031090;GO:0031410;GO:0031982;GO:0031988;GO:0032991;GO:0042470;GO:0043226;GO:0043227;GO:0043228;GO:0043229;GO:0043230;GO:0043231;GO:0043232;GO:0043234;GO:0044421;GO:…	1.0169	0.9983	0.9847	0.8648	0.9183	0.8682	0.8723	0.756	0.841	0.8008	0.7396	0.6687
P01023	A2MG_HUMAN	reviewed	Alpha-2-macroglobulin (Alpha-2-M) (C3 and PZP-like alpha-2-macroglobulin domain-containing protein 5)	A2M	Homo sapiens (Human)	biological regulation;blood coagulation;blood coagulation, intrinsic pathway;cell activation;cell differentiation;cellular component disassembly;cellular component disassembly at cellular level;cellular component organization;cellular component organization at cellular level;cellular component organization or biogenesis;cellular component organization or biogenesis at cellular level;cellular deve…	binding;calcium-dependent protein binding;chemokine binding;C-X-C chemokine binding;cytokine binding;endopeptidase inhibitor activity;endopeptidase regulator activity;enzyme binding;enzyme inhibitor activity;enzyme regulator activity;growth factor binding;interleukin-1 binding;interleukin-8 binding;peptidase inhibitor activity;peptidase regulator activity;protease binding;protein binding;receptor…	blood microparticle;cell part;cytoplasmic membrane-bounded vesicle lumen;cytoplasmic part;cytoplasmic vesicle part;cytosol;extracellular membrane-bounded organelle;extracellular organelle;extracellular region;extracellular region part;extracellular vesicular exosome;intracellular organelle part;intracellular part;membrane-bounded organelle;membrane-bounded vesicle;membrane-enclosed lumen;organell…	GO:0001775;GO:0001868;GO:0001869;GO:0002576;GO:0002673;GO:0002682;GO:0002683;GO:0002697;GO:0002698;GO:0002920;GO:0002921;GO:0006810;GO:0006887;GO:0007165;GO:0007264;GO:0007596;GO:0007597;GO:0007599;GO:0008152;GO:0009892;GO:0009966;GO:0009987;GO:0010466;GO:0010468;GO:0010605;GO:0010951;GO:0010955;GO:0016043;GO:0016192;GO:0019222;GO:0019538;GO:0022411;GO:0022617;GO:0023051;GO:0030154;GO:0030168;GO:…	GO:0002020;GO:0004857;GO:0004866;GO:0004867;GO:0005102;GO:0005488;GO:0005515;GO:0019838;GO:0019899;GO:0019955;GO:0019956;GO:0019958;GO:0019959;GO:0019966;GO:0030234;GO:0030414;GO:0043120;GO:0048306;GO:0061134;GO:0061135	GO:0005576;GO:0005829;GO:0031093;GO:0031974;GO:0031982;GO:0031983;GO:0031988;GO:0034774;GO:0043226;GO:0043227;GO:0043230;GO:0043233;GO:0044421;GO:0044422;GO:0044424;GO:0044433;GO:0044444;GO:0044446;GO:0044464;GO:0060205;GO:0065010;GO:0070062;GO:0072562	1.0629	0.9149	1.0368	1.1247	1.1751	1.2259	1.7494	2.3099	1.8167	1.9367	1.9051	2.0778
Q86UP2	KTN1_HUMAN	reviewed	Kinectin (CG-1 antigen) (Kinesin receptor)	KTN1	Homo sapiens (Human)	biological regulation;cellular component movement;cellular process;cellular response to stimulus;intracellular signal transduction;microtubule-based movement;microtubule-based process;regulation of biological process;regulation of cellular process;response to stimulus;signal transduction;small GTPase mediated signal transduction		cell part;cytoplasmic part;endoplasmic reticulum;endoplasmic reticulum membrane;endoplasmic reticulum part;integral to membrane;integral to plasma membrane;intracellular membrane-bounded organelle;intracellular organelle;intracellular organelle part;intracellular part;intrinsic to membrane;intrinsic to plasma membrane;membrane;membrane part;membrane-bounded organelle;organelle;organelle membrane;…	GO:0006928;GO:0007017;GO:0007018;GO:0007165;GO:0007264;GO:0009987;GO:0035556;GO:0050789;GO:0050794;GO:0050896;GO:0051716;GO:0065007		GO:0005783;GO:0005789;GO:0005887;GO:0016020;GO:0016021;GO:0031090;GO:0031224;GO:0031226;GO:0043226;GO:0043227;GO:0043229;GO:0043231;GO:0044422;GO:0044424;GO:0044425;GO:0044432;GO:0044444;GO:0044446;GO:0044459;GO:0044464	1.0099	1.0355	0.9581	0.7216	0.7138	0.6771	0.742	0.712	0.7158	0.6211	0.5983	0.6168
P62937	PPIA_HUMAN	reviewed	Peptidyl-prolyl cis-trans isomerase A (PPIase A) (EC 5.2.1.8) (Cyclophilin A) (Cyclosporin A-binding protein) (Rotamase A) [Cleaved into: Peptidyl-prolyl cis-trans isomerase A, N-terminally processed]	PPIA	Homo sapiens (Human)	biological regulation;biosynthetic process;blood coagulation;cell activation;cell migration;cell motility;cellular biosynthetic process;cellular component assembly;cellular component assembly at cellular level;cellular component movement;cellular component organization;cellular component organization at cellular level;cellular component organization or biogenesis;cellular component organization o…	binding;catalytic activity;cis-trans isomerase activity;isomerase activity;peptide binding;peptidyl-prolyl cis-trans isomerase activity;protein binding;unfolded protein binding;virion binding	adherens junction;anchoring junction;cell junction;cell part;cell-substrate adherens junction;cell-substrate junction;cytoplasmic part;cytosol;extracellular membrane-bounded organelle;extracellular organelle;extracellular region;extracellular region part;extracellular space;extracellular vesicular exosome;focal adhesion;intracellular membrane-bounded organelle;intracellular organelle;intracellula…	GO:0000413;GO:0001775;GO:0002376;GO:0002576;GO:0006139;GO:0006259;GO:0006260;GO:0006278;GO:0006457;GO:0006464;GO:0006807;GO:0006810;GO:0006887;GO:0006928;GO:0006996;GO:0007596;GO:0007599;GO:0008152;GO:0009058;GO:0009059;GO:0009987;GO:0016032;GO:0016043;GO:0016192;GO:0016477;GO:0018193;GO:0018208;GO:0019058;GO:0019061;GO:0019068;GO:0019076;GO:0019538;GO:0022414;GO:0022415;GO:0022607;GO:0030168;GO:…	GO:0003755;GO:0003824;GO:0005488;GO:0005515;GO:0016853;GO:0016859;GO:0042277;GO:0046790;GO:0051082	GO:0005576;GO:0005615;GO:0005634;GO:0005829;GO:0005912;GO:0005924;GO:0005925;GO:0016020;GO:0030054;GO:0030055;GO:0031982;GO:0031988;GO:0043226;GO:0043227;GO:0043229;GO:0043230;GO:0043231;GO:0044421;GO:0044424;GO:0044444;GO:0044464;GO:0065010;GO:0070062;GO:0070161	1.089	0.9701	0.9617	0.7594	0.9258	0.8999	0.7677	0.7338	0.8959	0.679	0.622	0.668
Q9Y490	TLN1_HUMAN	reviewed	Talin-1	TLN1	Homo sapiens (Human)	actin cytoskeleton organization;actin filament-based process;axon guidance;biological adhesion;biological regulation;blood coagulation;cell activation;cell adhesion;cell junction assembly;cell junction organization;cell-cell adhesion;cell-cell junction assembly;cell-cell junction organization;cell-substrate junction assembly;cellular component assembly;cellular component assembly at cellular leve…	binding;cytoskeletal protein binding;integrin binding;LIM domain binding;protein binding;protein complex binding;protein domain specific binding;receptor binding;structural constituent of cytoskeleton;structural molecule activity;vinculin binding	adherens junction;anchoring junction;cell junction;cell part;cell projection;cell projection membrane;cell projection part;cell surface;cell-cell junction;cell-substrate adherens junction;cell-substrate junction;cytoplasm;cytoplasmic part;cytoskeletal part;cytosol;extracellular membrane-bounded organelle;extracellular organelle;extracellular region;extracellular region part;extracellular vesicula…	GO:0001775;GO:0002576;GO:0003008;GO:0003012;GO:0006810;GO:0006887;GO:0006928;GO:0006935;GO:0006936;GO:0006950;GO:0006984;GO:0006986;GO:0006996;GO:0007010;GO:0007016;GO:0007043;GO:0007044;GO:0007155;GO:0007165;GO:0007411;GO:0007596;GO:0007599;GO:0008152;GO:0009605;GO:0009987;GO:0010033;GO:0016032;GO:0016043;GO:0016192;GO:0016337;GO:0019538;GO:0022607;GO:0022610;GO:0030029;GO:0030036;GO:0030168;GO:…	GO:0005102;GO:0005178;GO:0005198;GO:0005200;GO:0005488;GO:0005515;GO:0008092;GO:0017166;GO:0019904;GO:0030274;GO:0032403	GO:0001726;GO:0005576;GO:0005737;GO:0005815;GO:0005829;GO:0005886;GO:0005911;GO:0005912;GO:0005924;GO:0005925;GO:0009986;GO:0016020;GO:0030054;GO:0030055;GO:0031253;GO:0031256;GO:0031982;GO:0031988;GO:0032587;GO:0042995;GO:0043226;GO:0043227;GO:0043230;GO:0044421;GO:0044422;GO:0044424;GO:0044425;GO:0044430;GO:0044444;GO:0044446;GO:0044459;GO:0044463;GO:0044464;GO:0065010;GO:0070062;GO:0070161	1	1.0167	0.9823	0.7644	0.7663	0.7551	0.7244	0.648	0.6904	0.6801	0.6223	0.6565
Q15413	RYR3_HUMAN	reviewed	Ryanodine receptor 3 (RYR-3) (RyR3) (Brain ryanodine receptor-calcium release channel) (Brain-type ryanodine receptor) (Type 3 ryanodine receptor)	RYR3	Homo sapiens (Human)	biological regulation;calcium ion homeostasis;calcium ion transmembrane transport;calcium ion transport;cation homeostasis;cation transport;cellular calcium ion homeostasis;cellular cation homeostasis;cellular chemical homeostasis;cellular component assembly;cellular component organization;cellular component organization or biogenesis;cellular divalent inorganic cation homeostasis;cellular homeos…	binding;calcium channel activity;calcium ion binding;calcium-induced calcium release activity;calcium-release channel activity;cation binding;cation channel activity;cation transmembrane transporter activity;channel activity;gated channel activity;intracellular ligand-gated calcium channel activity;intracellular ligand-gated ion channel activity;ion binding;ion channel activity;ion transmembrane …	cell part;cytoplasmic part;endoplasmic reticulum membrane;endoplasmic reticulum part;integral to membrane;intracellular organelle part;intracellular part;intrinsic to membrane;junctional membrane complex;macromolecular complex;membrane;membrane part;organelle membrane;organelle part;perinuclear region of cytoplasm;protein complex;sarcoplasmic reticulum membrane	GO:0003008;GO:0003012;GO:0006461;GO:0006810;GO:0006811;GO:0006812;GO:0006816;GO:0006873;GO:0006874;GO:0006875;GO:0006936;GO:0006941;GO:0009987;GO:0010033;GO:0010035;GO:0010038;GO:0014070;GO:0014074;GO:0016043;GO:0019725;GO:0022607;GO:0030001;GO:0030003;GO:0031000;GO:0032026;GO:0032501;GO:0033198;GO:0034220;GO:0042221;GO:0042592;GO:0043279;GO:0043933;GO:0048878;GO:0050801;GO:0050896;GO:0051234;GO:…	GO:0005215;GO:0005216;GO:0005217;GO:0005218;GO:0005219;GO:0005261;GO:0005262;GO:0005488;GO:0005509;GO:0008324;GO:0015075;GO:0015267;GO:0015276;GO:0015278;GO:0022803;GO:0022834;GO:0022836;GO:0022838;GO:0022857;GO:0022891;GO:0022892;GO:0043167;GO:0043169;GO:0046872;GO:0048763	GO:0005789;GO:0016020;GO:0016021;GO:0030314;GO:0031090;GO:0031224;GO:0032991;GO:0033017;GO:0043234;GO:0044422;GO:0044424;GO:0044425;GO:0044432;GO:0044444;GO:0044446;GO:0044464;GO:0048471	0.8488	0.7095	1.1751	1.6521	1.7911	2.2513	1.6522	1.733	2.192	2.3822	2.619	1.986
P04843	RPN1_HUMAN	reviewed	Dolichyl-diphosphooligosaccharide--protein glycosyltransferase subunit 1 (Dolichyl-diphosphooligosaccharide--protein glycosyltransferase 67 kDa subunit) (Ribophorin I) (RPN-I) (Ribophorin-1)	RPN1	Homo sapiens (Human)	biosynthetic process;carbohydrate metabolic process;cellular biosynthetic process;cellular carbohydrate metabolic process;cellular macromolecule biosynthetic process;cellular macromolecule metabolic process;cellular metabolic process;cellular process;cellular protein metabolic process;cotranslational protein targeting to membrane;establishment of localization;establishment of localization in cell…	catalytic activity;dolichyl-diphosphooligosaccharide-protein glycotransferase activity;oligosaccharyl transferase activity;transferase activity;transferase activity, transferring glycosyl groups;transferase activity, transferring hexosyl groups	cell part;cytoplasmic membrane-bounded vesicle;cytoplasmic part;cytoplasmic vesicle;endoplasmic reticulum;endoplasmic reticulum membrane;endoplasmic reticulum part;integral to membrane;intracellular membrane-bounded organelle;intracellular organelle;intracellular organelle part;intracellular part;intrinsic to membrane;macromolecular complex;melanosome;membrane;membrane part;membrane-bounded organ…	GO:0005975;GO:0006412;GO:0006464;GO:0006486;GO:0006487;GO:0006605;GO:0006612;GO:0006613;GO:0006614;GO:0006810;GO:0006886;GO:0008152;GO:0009058;GO:0009059;GO:0009987;GO:0010467;GO:0015031;GO:0018193;GO:0018196;GO:0018279;GO:0019538;GO:0034645;GO:0043170;GO:0043412;GO:0043413;GO:0043687;GO:0044237;GO:0044238;GO:0044249;GO:0044260;GO:0044262;GO:0044267;GO:0045047;GO:0045184;GO:0046907;GO:0051234;GO:…	GO:0003824;GO:0004576;GO:0004579;GO:0016740;GO:0016757;GO:0016758	GO:0005783;GO:0005789;GO:0005791;GO:0008250;GO:0016020;GO:0016021;GO:0016023;GO:0031090;GO:0031224;GO:0031410;GO:0031982;GO:0031988;GO:0032991;GO:0042470;GO:0043226;GO:0043227;GO:0043229;GO:0043231;GO:0043234;GO:0044422;GO:0044424;GO:0044425;GO:0044432;GO:0044444;GO:0044446;GO:0044464;GO:0048770	0.9872	0.9592	1.0629	1.4376	1.5402	1.6133	1.562	1.9983	1.7517	1.9448	2.0965	2.1763
P62805	H4_HUMAN	reviewed	Histone H4	HIST1H4A	Homo sapiens (Human)	anatomical structure homeostasis;ATP-dependent chromatin remodeling;biological regulation;cell cycle;cellular component assembly;cellular component assembly at cellular level;cellular component organization;cellular component organization at cellular level;cellular component organization or biogenesis;cellular component organization or biogenesis at cellular level;cellular macromolecular complex …	binding;catalytic activity;demethylase activity;DNA binding;histone binding;histone demethylase activity;histone demethylase activity (H4-K20 specific);nucleic acid binding;protein binding	cell part;chromosomal part;chromosome;extracellular membrane-bounded organelle;extracellular organelle;extracellular region;extracellular region part;extracellular vesicular exosome;intracellular membrane-bounded organelle;intracellular non-membrane-bounded organelle;intracellular organelle;intracellular organelle part;intracellular part;macromolecular complex;membrane;membrane-bounded organelle;…	GO:0000183;GO:0000278;GO:0000723;GO:0002682;GO:0006139;GO:0006259;GO:0006304;GO:0006305;GO:0006306;GO:0006325;GO:0006333;GO:0006334;GO:0006335;GO:0006336;GO:0006338;GO:0006342;GO:0006355;GO:0006461;GO:0006464;GO:0006482;GO:0006730;GO:0006807;GO:0006996;GO:0007049;GO:0007165;GO:0007264;GO:0008152;GO:0008214;GO:0009889;GO:0009890;GO:0009892;GO:0009987;GO:0010467;GO:0010468;GO:0010556;GO:0010558;GO:…	GO:0003676;GO:0003677;GO:0003824;GO:0005488;GO:0005515;GO:0032451;GO:0032452;GO:0035575;GO:0042393	GO:0000228;GO:0000786;GO:0005576;GO:0005634;GO:0005654;GO:0005694;GO:0016020;GO:0031982;GO:0031988;GO:0032991;GO:0032993;GO:0043226;GO:0043227;GO:0043228;GO:0043229;GO:0043230;GO:0043231;GO:0043232;GO:0043234;GO:0044421;GO:0044422;GO:0044424;GO:0044427;GO:0044428;GO:0044446;GO:0044464;GO:0065010;GO:0070062	0.8758	1.2071	0.9359	2.8522	4.3481	3.985	2.3554	2.7595	3.8593	1.9154	2.7	2.0209
Q08211	DHX9_HUMAN	reviewed	ATP-dependent RNA helicase A (EC 3.6.4.13) (DEAH box protein 9) (DExH-box helicase 9) (Leukophysin) (LKP) (Nuclear DNA helicase II) (NDH II) (RNA helicase A)	DHX9	Homo sapiens (Human)	biological regulation;cell differentiation;cellular developmental process;cellular macromolecule metabolic process;cellular metabolic process;cellular nitrogen compound metabolic process;cellular process;cellular response to heat;cellular response to stimulus;cellular response to stress;circadian rhythm;CRD-mediated mRNA stabilization;defense response;developmental process;DNA conformation change…	adenyl nucleotide binding;adenyl ribonucleotide binding;ATP binding;ATPase activity;ATPase activity, coupled;ATP-dependent DNA helicase activity;ATP-dependent helicase activity;ATP-dependent RNA helicase activity;binding;catalytic activity;DNA binding;DNA helicase activity;DNA-dependent ATPase activity;helicase activity;hydrolase activity;hydrolase activity, acting on acid anhydrides;hydrolase ac…	cell part;centrosome;CRD-mediated mRNA stability complex;cytoplasm;cytoplasmic part;cytoskeletal part;cytosol;intracellular membrane-bounded organelle;intracellular non-membrane-bounded organelle;intracellular organelle;intracellular organelle part;intracellular part;macromolecular complex;membrane;membrane-bounded organelle;microtubule organizing center;non-membrane-bounded organelle;nuclear par…	GO:0000375;GO:0000377;GO:0000398;GO:0001649;GO:0001817;GO:0001819;GO:0002376;GO:0006139;GO:0006259;GO:0006396;GO:0006397;GO:0006807;GO:0006950;GO:0006952;GO:0006955;GO:0007623;GO:0008152;GO:0008380;GO:0009266;GO:0009408;GO:0009628;GO:0009987;GO:0010467;GO:0010468;GO:0010608;GO:0016070;GO:0016071;GO:0019219;GO:0019222;GO:0030154;GO:0031323;GO:0032392;GO:0032479;GO:0032481;GO:0032502;GO:0032508;GO:…	GO:0000166;GO:0001085;GO:0003676;GO:0003677;GO:0003678;GO:0003724;GO:0003824;GO:0004003;GO:0004004;GO:0004386;GO:0005488;GO:0005515;GO:0005524;GO:0008026;GO:0008094;GO:0008134;GO:0008186;GO:0016462;GO:0016787;GO:0016817;GO:0016818;GO:0016887;GO:0017076;GO:0017111;GO:0030554;GO:0032553;GO:0032555;GO:0032559;GO:0035639;GO:0042623;GO:0070035	GO:0005634;GO:0005654;GO:0005730;GO:0005737;GO:0005813;GO:0005815;GO:0005829;GO:0016020;GO:0030529;GO:0032991;GO:0043226;GO:0043227;GO:0043228;GO:0043229;GO:0043231;GO:0043232;GO:0043234;GO:0044422;GO:0044424;GO:0044428;GO:0044430;GO:0044444;GO:0044446;GO:0044464;GO:0070937	1.029	0.9619	1.0097	0.9908	0.9844	1.0129	0.9159	0.889	0.967	0.9442	0.9325	0.9286
P00558	PGK1_HUMAN	reviewed	Phosphoglycerate kinase 1 (EC 2.7.2.3) (Cell migration-inducing gene 10 protein) (Primer recognition protein 2) (PRP 2)	PGK1	Homo sapiens (Human)	alcohol biosynthetic process;alcohol metabolic process;biosynthetic process;carbohydrate biosynthetic process;carbohydrate metabolic process;cell differentiation;cellular biosynthetic process;cellular carbohydrate biosynthetic process;cellular carbohydrate metabolic process;cellular developmental process;cellular metabolic process;cellular process;developmental process;epithelial cell differentia…	adenyl nucleotide binding;adenyl ribonucleotide binding;ATP binding;binding;catalytic activity;kinase activity;nucleotide binding;phosphoglycerate kinase activity;phosphotransferase activity, carboxyl group as acceptor;purine nucleotide binding;purine ribonucleoside triphosphate binding;purine ribonucleotide binding;ribonucleotide binding;transferase activity;transferase activity, transferring ph…	cell part;cytoplasmic part;cytosol;extracellular membrane-bounded organelle;extracellular organelle;extracellular region part;extracellular vesicular exosome;intracellular part;membrane;membrane part;membrane raft;membrane-bounded organelle;membrane-bounded vesicle;organelle;vesicle	GO:0005975;GO:0005996;GO:0006006;GO:0006066;GO:0006094;GO:0006793;GO:0006796;GO:0008152;GO:0009058;GO:0009987;GO:0016051;GO:0016310;GO:0019318;GO:0019319;GO:0030154;GO:0030855;GO:0032502;GO:0034637;GO:0044237;GO:0044238;GO:0044249;GO:0044262;GO:0044281;GO:0044283;GO:0046165;GO:0046364;GO:0048869	GO:0000166;GO:0003824;GO:0004618;GO:0005488;GO:0005524;GO:0016301;GO:0016740;GO:0016772;GO:0016774;GO:0017076;GO:0030554;GO:0032553;GO:0032555;GO:0032559;GO:0035639	GO:0005829;GO:0016020;GO:0031982;GO:0031988;GO:0043226;GO:0043227;GO:0043230;GO:0044421;GO:0044424;GO:0044425;GO:0044444;GO:0044464;GO:0045121;GO:0065010;GO:0070062	1.0688	0.9633	0.9707	0.6277	0.57	0.5227	0.6307	0.5714	0.5781	0.45	0.4297	0.4268
P58876	H2B1D_HUMAN	reviewed	Histone H2B type 1-D (HIRA-interacting protein 2) (Histone H2B.1 B) (Histone H2B.b) (H2B/b)	HIST1H2BD	Homo sapiens (Human)	cellular component assembly;cellular component assembly at cellular level;cellular component organization;cellular component organization at cellular level;cellular component organization or biogenesis;cellular component organization or biogenesis at cellular level;cellular macromolecular complex assembly;cellular macromolecular complex subunit organization;cellular process;chromatin organization…	binding;DNA binding;nucleic acid binding	cell part;chromosomal part;extracellular membrane-bounded organelle;extracellular organelle;extracellular region part;extracellular vesicular exosome;intracellular membrane-bounded organelle;intracellular organelle;intracellular organelle part;intracellular part;macromolecular complex;membrane-bounded organelle;membrane-bounded vesicle;nuclear chromosome part;nuclear nucleosome;nuclear part;nucle…	GO:0006325;GO:0006334;GO:0006996;GO:0009987;GO:0016043;GO:0022607;GO:0034621;GO:0034622;GO:0034728;GO:0043933;GO:0051276;GO:0065003;GO:0065004;GO:0071824;GO:0071840;GO:0071841;GO:0071842;GO:0071844	GO:0003676;GO:0003677;GO:0005488	GO:0000786;GO:0000788;GO:0005634;GO:0005654;GO:0031982;GO:0031988;GO:0032991;GO:0032993;GO:0043226;GO:0043227;GO:0043229;GO:0043230;GO:0043231;GO:0044421;GO:0044422;GO:0044424;GO:0044427;GO:0044428;GO:0044446;GO:0044454;GO:0044464;GO:0065010;GO:0070062	0.8554	1.3873	1.0168	2.9582	3.5058	3.314	1.7402	2.1753	2.8293	1.5044	2.3895	1.8397
O75643	U520_HUMAN	reviewed	U5 small nuclear ribonucleoprotein 200 kDa helicase (EC 3.6.4.13) (Activating signal cointegrator 1 complex subunit 3-like 1) (BRR2 homolog) (U5 snRNP-specific 200 kDa protein) (U5-200KD)	SNRNP200	Homo sapiens (Human)	cell differentiation;cellular component assembly;cellular component assembly at cellular level;cellular component organization;cellular component organization at cellular level;cellular component organization or biogenesis;cellular component organization or biogenesis at cellular level;cellular developmental process;cellular macromolecular complex assembly;cellular macromolecular complex subunit …	adenyl nucleotide binding;adenyl ribonucleotide binding;ATP binding;ATPase activity;ATPase activity, coupled;ATP-dependent helicase activity;ATP-dependent RNA helicase activity;binding;catalytic activity;helicase activity;hydrolase activity;hydrolase activity, acting on acid anhydrides;hydrolase activity, acting on acid anhydrides, in phosphorus-containing anhydrides;identical protein binding;nuc…	catalytic step 2 spliceosome;cell part;intracellular membrane-bounded organelle;intracellular organelle;intracellular organelle part;intracellular part;macromolecular complex;membrane;membrane-bounded organelle;nuclear part;nucleoplasm;nucleus;organelle;organelle part;ribonucleoprotein complex;small nuclear ribonucleoprotein complex;spliceosomal complex;U5 snRNP	GO:0000354;GO:0000375;GO:0000377;GO:0000398;GO:0001649;GO:0006139;GO:0006396;GO:0006397;GO:0006807;GO:0008152;GO:0008380;GO:0009987;GO:0010467;GO:0016043;GO:0016070;GO:0016071;GO:0022607;GO:0022618;GO:0030154;GO:0032502;GO:0034621;GO:0034622;GO:0034641;GO:0043170;GO:0043933;GO:0044237;GO:0044238;GO:0044260;GO:0048869;GO:0065003;GO:0071826;GO:0071840;GO:0071841;GO:0071842;GO:0071844;GO:0090304	GO:0000166;GO:0003724;GO:0003824;GO:0004004;GO:0004386;GO:0005488;GO:0005515;GO:0005524;GO:0008026;GO:0008186;GO:0016462;GO:0016787;GO:0016817;GO:0016818;GO:0016887;GO:0017076;GO:0017111;GO:0030554;GO:0032553;GO:0032555;GO:0032559;GO:0035639;GO:0042623;GO:0042802;GO:0070035	GO:0005634;GO:0005654;GO:0005681;GO:0005682;GO:0016020;GO:0030529;GO:0030532;GO:0032991;GO:0043226;GO:0043227;GO:0043229;GO:0043231;GO:0044422;GO:0044424;GO:0044428;GO:0044446;GO:0044464;GO:0071013	0.993	0.9708	1.04	0.9452	0.9138	0.9439	1.0488	1.0113	0.9783	1.2174	1.1303	1.1672
P12956	XRCC6_HUMAN	reviewed	X-ray repair cross-complementing protein 6 (EC 3.6.4.-) (EC 4.2.99.-) (5'-deoxyribose-5-phosphate lyase Ku70) (5'-dRP lyase Ku70) (70 kDa subunit of Ku antigen) (ATP-dependent DNA helicase 2 subunit 1) (ATP-dependent DNA helicase II 70 kDa subunit) (CTC box-binding factor 75 kDa subunit) (CTC75) (CTCBF) (DNA repair protein XRCC6) (Lupus Ku autoantigen protein p70) (Ku70) (Thyroid-lupus autoantige…	XRCC6	Homo sapiens (Human)	anatomical structure development;anatomical structure homeostasis;biological regulation;biosynthetic process;brain development;cellular biosynthetic process;cellular component organization;cellular component organization at cellular level;cellular component organization or biogenesis;cellular component organization or biogenesis at cellular level;cellular hyperosmotic response;cellular hyperosmot…	5'-deoxyribose-5-phosphate lyase activity;adenyl nucleotide binding;adenyl ribonucleotide binding;ATP binding;ATPase activity;ATPase activity, coupled;ATP-dependent DNA helicase activity;ATP-dependent helicase activity;binding;carbon-oxygen lyase activity;catalytic activity;damaged DNA binding;DNA binding;DNA helicase activity;DNA-dependent ATPase activity;double-stranded DNA binding;helicase act…	cell part;chromosomal part;cytoplasmic part;cytosol;intracellular membrane-bounded organelle;intracellular non-membrane-bounded organelle;intracellular organelle;intracellular organelle part;intracellular part;Ku70:Ku80 complex;macromolecular complex;membrane;membrane-bounded organelle;nonhomologous end joining complex;non-membrane-bounded organelle;nuclear chromosome part;nuclear part;nuclear te…	GO:0000723;GO:0000726;GO:0001817;GO:0001819;GO:0002200;GO:0002376;GO:0002562;GO:0006139;GO:0006259;GO:0006266;GO:0006281;GO:0006302;GO:0006303;GO:0006310;GO:0006351;GO:0006355;GO:0006357;GO:0006807;GO:0006950;GO:0006952;GO:0006955;GO:0006970;GO:0006972;GO:0006974;GO:0006996;GO:0007420;GO:0008152;GO:0009058;GO:0009059;GO:0009314;GO:0009628;GO:0009651;GO:0009889;GO:0009890;GO:0009891;GO:0009892;GO:…	GO:0000166;GO:0000975;GO:0001067;GO:0003676;GO:0003677;GO:0003678;GO:0003684;GO:0003690;GO:0003824;GO:0004003;GO:0004386;GO:0005488;GO:0005515;GO:0005524;GO:0008022;GO:0008026;GO:0008094;GO:0016462;GO:0016787;GO:0016817;GO:0016818;GO:0016829;GO:0016835;GO:0016887;GO:0017076;GO:0017111;GO:0030554;GO:0032553;GO:0032555;GO:0032559;GO:0035639;GO:0042162;GO:0042623;GO:0043565;GO:0043566;GO:0044212;GO:…	GO:0000782;GO:0000783;GO:0005634;GO:0005654;GO:0005667;GO:0005730;GO:0005829;GO:0016020;GO:0032991;GO:0032993;GO:0043226;GO:0043227;GO:0043228;GO:0043229;GO:0043231;GO:0043232;GO:0043234;GO:0043564;GO:0044422;GO:0044424;GO:0044427;GO:0044428;GO:0044444;GO:0044446;GO:0044451;GO:0044454;GO:0044464;GO:0070419	0.9612	1.0629	0.9807	0.9438	0.9414	0.923	0.8079	0.7449	0.8126	0.7852	0.7335	0.806
Q8NF91	SYNE1_HUMAN	reviewed	Nesprin-1 (Enaptin) (KASH domain-containing protein 1) (KASH1) (Myocyte nuclear envelope protein 1) (Myne-1) (Nuclear envelope spectrin repeat protein 1) (Synaptic nuclear envelope protein 1) (Syne-1)	SYNE1	Homo sapiens (Human)	biological regulation;cell differentiation;cellular component organization;cellular component organization at cellular level;cellular component organization or biogenesis;cellular component organization or biogenesis at cellular level;cellular developmental process;cellular process;cytoskeletal anchoring at nuclear membrane;cytoskeleton organization;developmental process;establishment of localiza…	actin binding;actin filament binding;binding;cytoskeletal protein binding;identical protein binding;lamin binding;protein binding;protein dimerization activity;protein homodimerization activity	cell part;contractile fiber part;cytoplasm;cytoplasmic part;cytoskeleton;envelope;Golgi apparatus;integral to membrane;intracellular membrane-bounded organelle;intracellular non-membrane-bounded organelle;intracellular organelle;intracellular organelle part;intracellular part;intrinsic to membrane;macromolecular complex;membrane;membrane part;membrane-bounded organelle;non-membrane-bounded organe…	GO:0006996;GO:0006997;GO:0007010;GO:0007030;GO:0009987;GO:0016043;GO:0030154;GO:0032502;GO:0032507;GO:0040023;GO:0042692;GO:0043578;GO:0045185;GO:0048869;GO:0051234;GO:0051235;GO:0051457;GO:0051649;GO:0051651;GO:0051656;GO:0065007;GO:0065008;GO:0071840;GO:0071841;GO:0071842;GO:0072595;GO:0090286;GO:0090292	GO:0003779;GO:0005488;GO:0005515;GO:0005521;GO:0008092;GO:0042802;GO:0042803;GO:0046983;GO:0051015	GO:0005634;GO:0005635;GO:0005640;GO:0005654;GO:0005737;GO:0005794;GO:0005856;GO:0016020;GO:0016021;GO:0019867;GO:0030017;GO:0031090;GO:0031224;GO:0031965;GO:0031967;GO:0031968;GO:0031975;GO:0032991;GO:0034993;GO:0043226;GO:0043227;GO:0043228;GO:0043229;GO:0043231;GO:0043232;GO:0043234;GO:0044422;GO:0044424;GO:0044425;GO:0044428;GO:0044444;GO:0044446;GO:0044449;GO:0044456;GO:0044464;GO:0045211;GO:…	0.8	1.1736	1.5769	0.8465	0.9788	0.946	1.3207	1.2334	1.0283	1.0835	1.603	1.4471
P55084	ECHB_HUMAN	reviewed	Trifunctional enzyme subunit beta, mitochondrial (TP-beta) [Includes: 3-ketoacyl-CoA thiolase (EC 2.3.1.155) (EC 2.3.1.16) (Acetyl-CoA acyltransferase) (Beta-ketothiolase)]	HADHB	Homo sapiens (Human)	biosynthetic process;carboxylic acid catabolic process;carboxylic acid metabolic process;cardiolipin acyl-chain remodeling;cardiolipin metabolic process;catabolic process;cellular biosynthetic process;cellular catabolic process;cellular ketone metabolic process;cellular lipid catabolic process;cellular lipid metabolic process;cellular metabolic process;cellular process;fatty acid beta-oxidation;f…	3-hydroxyacyl-CoA dehydrogenase activity;acetyl-CoA C-acyltransferase activity;binding;C-acyltransferase activity;carbon-oxygen lyase activity;carboxylic acid binding;catalytic activity;coenzyme binding;cofactor binding;enoyl-CoA hydratase activity;fatty acid binding;fatty-acyl-CoA binding;hydro-lyase activity;lipid binding;long-chain-3-hydroxyacyl-CoA dehydrogenase activity;long-chain-enoyl-CoA …	cell part;cytoplasmic part;endoplasmic reticulum;envelope;extracellular membrane-bounded organelle;extracellular organelle;extracellular region part;extracellular vesicular exosome;fatty acid beta-oxidation multienzyme complex;intracellular membrane-bounded organelle;intracellular non-membrane-bounded organelle;intracellular organelle;intracellular organelle part;intracellular part;macromolecular…	GO:0006082;GO:0006629;GO:0006631;GO:0006635;GO:0006644;GO:0006650;GO:0008152;GO:0008610;GO:0008654;GO:0009056;GO:0009058;GO:0009062;GO:0009987;GO:0016042;GO:0016054;GO:0019395;GO:0019637;GO:0019752;GO:0030258;GO:0032048;GO:0032787;GO:0034440;GO:0035965;GO:0042180;GO:0043436;GO:0044237;GO:0044238;GO:0044242;GO:0044248;GO:0044249;GO:0044255;GO:0044281;GO:0044282;GO:0045017;GO:0046395;GO:0046471;GO:…	GO:0000062;GO:0000166;GO:0003824;GO:0003857;GO:0003988;GO:0004300;GO:0005488;GO:0005504;GO:0008289;GO:0016408;GO:0016491;GO:0016508;GO:0016509;GO:0016614;GO:0016616;GO:0016740;GO:0016746;GO:0016747;GO:0016829;GO:0016835;GO:0016836;GO:0031406;GO:0033293;GO:0048037;GO:0050662;GO:0051287	GO:0005739;GO:0005740;GO:0005741;GO:0005743;GO:0005783;GO:0009295;GO:0016020;GO:0016507;GO:0019866;GO:0019867;GO:0031090;GO:0031966;GO:0031967;GO:0031968;GO:0031975;GO:0031982;GO:0031988;GO:0032991;GO:0042645;GO:0043226;GO:0043227;GO:0043228;GO:0043229;GO:0043230;GO:0043231;GO:0043232;GO:0043234;GO:0044421;GO:0044422;GO:0044424;GO:0044429;GO:0044444;GO:0044446;GO:0044464;GO:0065010;GO:0070062	1.007	1.056	0.9482	0.8684	0.9307	0.9319	0.7484	0.6998	0.8221	0.7201	0.762	0.7249
Q13576	IQGA2_HUMAN	reviewed	Ras GTPase-activating-like protein IQGAP2	IQGAP2	Homo sapiens (Human)	actin cytoskeleton organization;actin filament organization;actin filament-based process;actin nucleation;Arp2/3 complex-mediated actin nucleation;biological regulation;cell surface receptor linked signaling pathway;cellular component organization;cellular component organization at cellular level;cellular component organization or biogenesis;cellular component organization or biogenesis at cellul…	actin binding;actin filament binding;Arp2/3 complex binding;binding;calmodulin binding;cytoskeletal protein binding;enzyme binding;enzyme inhibitor activity;enzyme regulator activity;GTPase binding;GTPase inhibitor activity;GTPase regulator activity;lipid binding;nucleoside-triphosphatase regulator activity;phosphatidylinositol binding;phosphatidylinositol-3,4,5-trisphosphate binding;phospholipid…	actin cytoskeleton;cell part;cell projection;cell surface;cytoplasm;cytoplasmic part;cytoskeletal part;cytoskeleton;cytosol;extracellular membrane-bounded organelle;extracellular organelle;extracellular region part;extracellular vesicular exosome;filopodium;intracellular non-membrane-bounded organelle;intracellular organelle;intracellular organelle part;intracellular part;lamellipodium;macromolec…	GO:0006140;GO:0006996;GO:0007010;GO:0007015;GO:0007165;GO:0007166;GO:0007186;GO:0007264;GO:0008064;GO:0009894;GO:0009987;GO:0010638;GO:0016043;GO:0019219;GO:0019222;GO:0030029;GO:0030036;GO:0030811;GO:0030832;GO:0030833;GO:0030838;GO:0031323;GO:0031329;GO:0031334;GO:0032271;GO:0032273;GO:0032535;GO:0032956;GO:0032970;GO:0033043;GO:0033121;GO:0033124;GO:0034260;GO:0034314;GO:0035556;GO:0043086;GO:…	GO:0003779;GO:0004857;GO:0005095;GO:0005488;GO:0005515;GO:0005516;GO:0005543;GO:0005547;GO:0008092;GO:0008289;GO:0017016;GO:0017048;GO:0019899;GO:0030234;GO:0030695;GO:0031267;GO:0032403;GO:0035091;GO:0048365;GO:0051015;GO:0051020;GO:0060589;GO:0071933	GO:0005737;GO:0005829;GO:0005856;GO:0005874;GO:0005902;GO:0009986;GO:0015629;GO:0030027;GO:0030175;GO:0031982;GO:0031988;GO:0032991;GO:0042995;GO:0043226;GO:0043227;GO:0043228;GO:0043229;GO:0043230;GO:0043232;GO:0043234;GO:0044421;GO:0044422;GO:0044424;GO:0044430;GO:0044444;GO:0044446;GO:0044464;GO:0065010;GO:0070062	1.027	0.954	1.0249	0.8097	0.7749	0.8469	1.039	0.9951	0.887	1.3132	1.1763	1.2962
P07900	HS90A_HUMAN	reviewed	Heat shock protein HSP 90-alpha (Heat shock 86 kDa) (HSP 86) (HSP86) (Lipopolysaccharide-associated protein 2) (LAP-2) (LPS-associated protein 2) (Renal carcinoma antigen NY-REN-38)	HSP90AA1	Homo sapiens (Human)	apoptosis;axon guidance;biological regulation;cardiac muscle cell apoptosis;cell cycle;cell cycle process;cell death;cell migration;cell motility;cell surface receptor linked signaling pathway;cellular component assembly;cellular component assembly at cellular level;cellular component movement;cellular component organization;cellular component organization at cellular level;cellular component org…	adenyl deoxyribonucleotide binding;adenyl nucleotide binding;adenyl ribonucleotide binding;antigen binding;ATP binding;ATPase activity;binding;catalytic activity;CTP binding;dATP binding;deoxyribonucleotide binding;enzyme binding;enzyme regulator activity;GTP binding;GTPase binding;guanyl nucleotide binding;guanyl ribonucleotide binding;hydrolase activity;hydrolase activity, acting on acid anhydr…	apical plasma membrane;basolateral plasma membrane;brush border membrane;cell body;cell part;cell projection;cell projection membrane;cell projection part;cell surface;cytoplasm;cytoplasmic membrane-bounded vesicle;cytoplasmic membrane-bounded vesicle lumen;cytoplasmic part;cytoplasmic vesicle;cytoplasmic vesicle part;cytosol;endocytic vesicle lumen;extracellular matrix;extracellular membrane-bou…	GO:0000086;GO:0000278;GO:0001764;GO:0002376;GO:0003008;GO:0003009;GO:0003012;GO:0006457;GO:0006461;GO:0006605;GO:0006612;GO:0006626;GO:0006807;GO:0006810;GO:0006839;GO:0006886;GO:0006897;GO:0006898;GO:0006915;GO:0006928;GO:0006935;GO:0006936;GO:0006937;GO:0006941;GO:0006942;GO:0006950;GO:0006952;GO:0006955;GO:0006970;GO:0006986;GO:0006996;GO:0007005;GO:0007006;GO:0007008;GO:0007049;GO:0007165;GO:…	GO:0000166;GO:0002134;GO:0002135;GO:0003676;GO:0003723;GO:0003729;GO:0003823;GO:0003824;GO:0005488;GO:0005515;GO:0005524;GO:0005525;GO:0016462;GO:0016787;GO:0016817;GO:0016818;GO:0016887;GO:0017076;GO:0017111;GO:0019001;GO:0019103;GO:0019899;GO:0019904;GO:0023023;GO:0023026;GO:0030234;GO:0030235;GO:0030554;GO:0030911;GO:0032552;GO:0032553;GO:0032554;GO:0032555;GO:0032557;GO:0032558;GO:0032559;GO:…	GO:0005576;GO:0005634;GO:0005654;GO:0005737;GO:0005739;GO:0005829;GO:0005886;GO:0009986;GO:0016020;GO:0016023;GO:0016323;GO:0016324;GO:0031012;GO:0031253;GO:0031410;GO:0031526;GO:0031974;GO:0031982;GO:0031983;GO:0031988;GO:0032991;GO:0042470;GO:0042995;GO:0043005;GO:0043025;GO:0043226;GO:0043227;GO:0043229;GO:0043230;GO:0043231;GO:0043233;GO:0043234;GO:0044297;GO:0044421;GO:0044422;GO:0044424;GO:…	1.0375	1.0553	0.9201	0.7674	0.7676	0.7121	0.6616	0.6207	0.6738	0.5222	0.4957	0.4704
P09525	ANXA4_HUMAN	reviewed	Annexin A4 (35-beta calcimedin) (Annexin IV) (Annexin-4) (Carbohydrate-binding protein p33/p41) (Chromobindin-4) (Endonexin I) (Lipocortin IV) (P32.5) (PP4-X) (Placental anticoagulant protein II) (PAP-II) (Protein II)	ANXA4	Homo sapiens (Human)	biological regulation;cell differentiation;cellular developmental process;cellular process;cellular response to stimulus;developmental process;epithelial cell differentiation;negative regulation of apoptosis;negative regulation of biological process;negative regulation of catalytic activity;negative regulation of cell death;negative regulation of cellular process;negative regulation of cytokine s…	binding;calcium ion binding;calcium-dependent phospholipid binding;calcium-dependent protein binding;cation binding;enzyme inhibitor activity;enzyme regulator activity;identical protein binding;ion binding;lipase inhibitor activity;lipid binding;metal ion binding;NF-kappaB binding;phospholipase inhibitor activity;phospholipid binding;protein binding;transcription factor binding	cell part;cell surface;cytoplasm;cytoplasmic part;extracellular membrane-bounded organelle;extracellular organelle;extracellular region part;extracellular vesicular exosome;intracellular membrane-bounded organelle;intracellular organelle;intracellular organelle part;intracellular part;membrane;membrane-bounded organelle;membrane-bounded vesicle;nuclear membrane;nuclear part;nucleus;organelle;orga…	GO:0001817;GO:0006355;GO:0006357;GO:0007165;GO:0009889;GO:0009987;GO:0010468;GO:0010556;GO:0010941;GO:0019219;GO:0019222;GO:0030154;GO:0030855;GO:0031323;GO:0031326;GO:0032088;GO:0032502;GO:0032677;GO:0032879;GO:0032880;GO:0042981;GO:0043066;GO:0043067;GO:0043069;GO:0043086;GO:0043433;GO:0044092;GO:0048519;GO:0048523;GO:0048869;GO:0050707;GO:0050708;GO:0050709;GO:0050710;GO:0050789;GO:0050790;GO:…	GO:0004857;GO:0004859;GO:0005488;GO:0005509;GO:0005515;GO:0005543;GO:0005544;GO:0008134;GO:0008289;GO:0030234;GO:0042802;GO:0043167;GO:0043169;GO:0046872;GO:0048306;GO:0051059;GO:0055102	GO:0005634;GO:0005737;GO:0005886;GO:0009986;GO:0012506;GO:0016020;GO:0031090;GO:0031965;GO:0031982;GO:0031988;GO:0043226;GO:0043227;GO:0043229;GO:0043230;GO:0043231;GO:0044421;GO:0044422;GO:0044424;GO:0044428;GO:0044444;GO:0044446;GO:0044464;GO:0048471;GO:0065010;GO:0070062	0.9794	0.9297	1.1062	1.0482	1.2095	1.2729	1.6346	2.1318	1.6466	2.0804	1.9507	2.1307
Q9NYU2	UGGG1_HUMAN	reviewed	UDP-glucose:glycoprotein glucosyltransferase 1 (UGT1) (hUGT1) (EC 2.4.1.-) (UDP--Glc:glycoprotein glucosyltransferase) (UDP-glucose ceramide glucosyltransferase-like 1)	UGGT1	Homo sapiens (Human)	carbohydrate metabolic process;cellular carbohydrate metabolic process;cellular macromolecule metabolic process;cellular metabolic process;cellular process;cellular protein metabolic process;'de novo' posttranslational protein folding;'de novo' protein folding;glycosylation;macromolecule glycosylation;macromolecule metabolic process;macromolecule modification;metabolic process;peptidyl-amino acid…	binding;catalytic activity;glucosyltransferase activity;protein binding;transferase activity;transferase activity, transferring glycosyl groups;transferase activity, transferring hexosyl groups;UDP-glucose:glycoprotein glucosyltransferase activity;UDP-glucosyltransferase activity;UDP-glycosyltransferase activity;unfolded protein binding	cell part;cytoplasmic part;endoplasmic reticulum;endoplasmic reticulum lumen;endoplasmic reticulum part;endoplasmic reticulum-Golgi intermediate compartment;extracellular membrane-bounded organelle;extracellular organelle;extracellular region part;extracellular vesicular exosome;intracellular membrane-bounded organelle;intracellular organelle;intracellular organelle lumen;intracellular organelle …	GO:0005975;GO:0006457;GO:0006458;GO:0006464;GO:0006486;GO:0006487;GO:0008152;GO:0009987;GO:0018193;GO:0018196;GO:0018279;GO:0019538;GO:0043170;GO:0043412;GO:0043413;GO:0043687;GO:0044237;GO:0044238;GO:0044260;GO:0044262;GO:0044267;GO:0051084;GO:0070085	GO:0003824;GO:0003980;GO:0005488;GO:0005515;GO:0008194;GO:0016740;GO:0016757;GO:0016758;GO:0035251;GO:0046527;GO:0051082	GO:0005783;GO:0005788;GO:0005793;GO:0031974;GO:0031982;GO:0031988;GO:0043226;GO:0043227;GO:0043229;GO:0043230;GO:0043231;GO:0043233;GO:0044421;GO:0044422;GO:0044424;GO:0044432;GO:0044444;GO:0044446;GO:0044464;GO:0065010;GO:0070013;GO:0070062	1.0287	0.9473	1.0354	1.1922	1.3003	1.3426	1.492	1.8354	1.5487	1.6405	1.8561	1.7845
P55157	MTP_HUMAN	reviewed	Microsomal triglyceride transfer protein large subunit	MTTP	Homo sapiens (Human)	cellular macromolecule metabolic process;cellular metabolic process;cellular process;lipid metabolic process;lipoprotein metabolic process;macromolecule metabolic process;metabolic process;primary metabolic process;small molecule metabolic process	binding;lipid binding;lipid transporter activity;substrate-specific transporter activity;transporter activity	cell part;cytoplasmic part;endoplasmic reticulum lumen;endoplasmic reticulum part;intracellular organelle lumen;intracellular organelle part;intracellular part;macromolecular complex;membrane-enclosed lumen;organelle lumen;organelle part;protein complex;receptor complex	GO:0006629;GO:0008152;GO:0009987;GO:0042157;GO:0043170;GO:0044237;GO:0044238;GO:0044260;GO:0044281	GO:0005215;GO:0005319;GO:0005488;GO:0008289;GO:0022892	GO:0005788;GO:0031974;GO:0032991;GO:0043233;GO:0043234;GO:0043235;GO:0044422;GO:0044424;GO:0044432;GO:0044444;GO:0044446;GO:0044464;GO:0070013	1.0315	0.9396	1.0461	1.2126	1.186	1.265	1.5172	1.8069	1.532	1.7629	1.769	1.9379
Q00341	VIGLN_HUMAN	reviewed	Vigilin (High density lipoprotein-binding protein) (HDL-binding protein)	HDLBP	Homo sapiens (Human)	alcohol metabolic process;cholesterol metabolic process;establishment of localization;lipid metabolic process;lipid transport;metabolic process;organic substance transport;primary metabolic process;small molecule metabolic process;steroid metabolic process;sterol metabolic process;transport	binding;lipid binding	cell part;cytoplasm;extracellular region part;high-density lipoprotein particle;intracellular membrane-bounded organelle;intracellular organelle;intracellular part;macromolecular complex;membrane;membrane-bounded organelle;nucleus;organelle;plasma lipoprotein particle;plasma membrane;protein-lipid complex	GO:0006066;GO:0006629;GO:0006810;GO:0006869;GO:0008152;GO:0008202;GO:0008203;GO:0016125;GO:0044238;GO:0044281;GO:0051234;GO:0071702	GO:0005488;GO:0008289	GO:0005634;GO:0005737;GO:0005886;GO:0016020;GO:0032991;GO:0032994;GO:0034358;GO:0034364;GO:0043226;GO:0043227;GO:0043229;GO:0043231;GO:0044421;GO:0044424;GO:0044464	1.0046	0.966	1.033	0.8349	0.8457	0.8379	0.9683	0.9194	0.9234	0.8602	0.8303	0.9109
P13010	XRCC5_HUMAN	reviewed	X-ray repair cross-complementing protein 5 (EC 3.6.4.-) (86 kDa subunit of Ku antigen) (ATP-dependent DNA helicase 2 subunit 2) (ATP-dependent DNA helicase II 80 kDa subunit) (CTC box-binding factor 85 kDa subunit) (CTC85) (CTCBF) (DNA repair protein XRCC5) (Ku80) (Ku86) (Lupus Ku autoantigen protein p86) (Nuclear factor IV) (Thyroid-lupus autoantigen) (TLAA) (X-ray repair complementing defective…	XRCC5	Homo sapiens (Human)	anatomical structure development;anatomical structure homeostasis;biological regulation;biosynthetic process;brain development;cell differentiation;cell proliferation;cellular biosynthetic process;cellular component organization;cellular component organization at cellular level;cellular component organization or biogenesis;cellular component organization or biogenesis at cellular level;cellular d…	adenyl nucleotide binding;adenyl ribonucleotide binding;ATP binding;ATPase activity;ATPase activity, coupled;ATP-dependent DNA helicase activity;ATP-dependent helicase activity;binding;catalytic activity;damaged DNA binding;DNA binding;DNA helicase activity;DNA-dependent ATPase activity;double-stranded DNA binding;enzyme binding;helicase activity;hydrolase activity;hydrolase activity, acting on a…	cell part;chromosomal part;chromosome, telomeric region;cytoplasmic part;cytosol;intracellular membrane-bounded organelle;intracellular non-membrane-bounded organelle;intracellular organelle;intracellular organelle part;intracellular part;Ku70:Ku80 complex;macromolecular complex;membrane;membrane-bounded organelle;nonhomologous end joining complex;non-membrane-bounded organelle;nuclear chromosome…	GO:0000723;GO:0000726;GO:0001817;GO:0001819;GO:0002376;GO:0006139;GO:0006259;GO:0006281;GO:0006302;GO:0006303;GO:0006310;GO:0006351;GO:0006355;GO:0006807;GO:0006950;GO:0006952;GO:0006955;GO:0006970;GO:0006972;GO:0006974;GO:0006996;GO:0007420;GO:0008152;GO:0008283;GO:0009058;GO:0009059;GO:0009314;GO:0009628;GO:0009651;GO:0009889;GO:0009890;GO:0009892;GO:0009987;GO:0010033;GO:0010165;GO:0010212;GO:…	GO:0000166;GO:0000975;GO:0001067;GO:0003676;GO:0003677;GO:0003678;GO:0003684;GO:0003690;GO:0003824;GO:0004003;GO:0004386;GO:0005488;GO:0005515;GO:0005524;GO:0008022;GO:0008026;GO:0008094;GO:0016462;GO:0016787;GO:0016817;GO:0016818;GO:0016887;GO:0017076;GO:0017111;GO:0019899;GO:0030554;GO:0031625;GO:0032553;GO:0032555;GO:0032559;GO:0035639;GO:0042162;GO:0042623;GO:0043565;GO:0043566;GO:0044212;GO:…	GO:0000781;GO:0000782;GO:0000783;GO:0000784;GO:0005634;GO:0005654;GO:0005730;GO:0005829;GO:0005886;GO:0016020;GO:0032991;GO:0032993;GO:0043226;GO:0043227;GO:0043228;GO:0043229;GO:0043231;GO:0043232;GO:0043234;GO:0043564;GO:0044422;GO:0044424;GO:0044427;GO:0044428;GO:0044444;GO:0044446;GO:0044454;GO:0044464;GO:0070419	0.9945	1.0014	1.0034	1.0126	0.9984	1.0063	0.948	0.8883	0.9653	1.0241	1.0416	1.0451
P21333	FLNA_HUMAN	reviewed	Filamin-A (FLN-A) (Actin-binding protein 280) (ABP-280) (Alpha-filamin) (Endothelial actin-binding protein) (Filamin-1) (Non-muscle filamin)	FLNA	Homo sapiens (Human)	actin crosslink formation;actin cytoskeleton organization;actin cytoskeleton reorganization;actin filament organization;actin filament-based process;anatomical structure formation involved in morphogenesis;anatomical structure morphogenesis;biological adhesion;biological regulation;biosynthetic process;blood coagulation;cAMP-mediated signaling;cell activation;cell adhesion;cell cycle process;cell…	actin binding;actin filament binding;binding;cytoskeletal protein binding;enzyme binding;Fc-gamma receptor I complex binding;glycoprotein binding;GTPase binding;identical protein binding;immunoglobulin receptor binding;molecular transducer activity;protein binding;protein dimerization activity;protein homodimerization activity;Rac GTPase binding;Ral GTPase binding;Ras GTPase binding;receptor bind…	actin cytoskeleton;actin filament;adherens junction;anchoring junction;cell body;cell cortex part;cell junction;cell part;cell projection part;cell-substrate adherens junction;cell-substrate junction;chromosomal part;cortical cytoskeleton;cytoplasm;cytoplasmic part;cytoskeletal part;cytoskeleton;cytosol;dendritic shaft;extracellular membrane-bounded organelle;extracellular organelle;extracellular…	GO:0000226;GO:0000902;GO:0000904;GO:0001775;GO:0001837;GO:0002576;GO:0006139;GO:0006140;GO:0006351;GO:0006355;GO:0006356;GO:0006366;GO:0006807;GO:0006810;GO:0006887;GO:0006996;GO:0007010;GO:0007015;GO:0007017;GO:0007051;GO:0007052;GO:0007155;GO:0007165;GO:0007166;GO:0007186;GO:0007187;GO:0007188;GO:0007193;GO:0007194;GO:0007195;GO:0007212;GO:0007264;GO:0007596;GO:0007599;GO:0008104;GO:0008152;GO:…	GO:0001948;GO:0003779;GO:0004871;GO:0005102;GO:0005488;GO:0005515;GO:0008092;GO:0008134;GO:0017016;GO:0017048;GO:0017160;GO:0019899;GO:0031267;GO:0034987;GO:0034988;GO:0042802;GO:0042803;GO:0046983;GO:0048365;GO:0051015;GO:0051020;GO:0060089	GO:0005576;GO:0005634;GO:0005737;GO:0005802;GO:0005829;GO:0005856;GO:0005884;GO:0005886;GO:0005912;GO:0005924;GO:0005925;GO:0015629;GO:0016020;GO:0030054;GO:0030055;GO:0030863;GO:0031523;GO:0031982;GO:0031988;GO:0032991;GO:0043025;GO:0043198;GO:0043226;GO:0043227;GO:0043228;GO:0043229;GO:0043230;GO:0043231;GO:0043232;GO:0043234;GO:0044297;GO:0044421;GO:0044422;GO:0044424;GO:0044427;GO:0044428;GO:…	0.9273	1.0835	0.9959	0.8692	0.8684	0.8735	0.8111	0.7116	0.7623	0.8212	0.7713	0.709
P35579	MYH9_HUMAN	reviewed	Myosin-9 (Cellular myosin heavy chain, type A) (Myosin heavy chain 9) (Myosin heavy chain, non-muscle IIa) (Non-muscle myosin heavy chain A) (NMMHC-A) (Non-muscle myosin heavy chain IIa) (NMMHC II-a) (NMMHC-IIA)	MYH9	Homo sapiens (Human)	actin cytoskeleton organization;actin cytoskeleton reorganization;actin filament-based movement;actin filament-based process;actomyosin structure organization;anatomical structure formation involved in morphogenesis;angiogenesis;axon guidance;biological adhesion;biological regulation;blood vessel endothelial cell migration;cell adhesion;cell cycle process;cell differentiation;cell migration;cell …	actin binding;actin filament binding;actin-dependent ATPase activity;adenyl nucleotide binding;adenyl ribonucleotide binding;ADP binding;ATP binding;ATPase activity;ATPase activity, coupled;binding;catalytic activity;cytoskeletal protein binding;hydrolase activity;hydrolase activity, acting on acid anhydrides;hydrolase activity, acting on acid anhydrides, in phosphorus-containing anhydrides;ident…	actin cytoskeleton;actin filament bundle;actomyosin;actomyosin contractile ring;adherens junction;anchoring junction;cell cortex part;cell division site part;cell junction;cell leading edge;cell part;cell projection;cell-cell adherens junction;cell-cell junction;cleavage furrow;contractile ring;cytoplasm;cytoplasmic part;cytoskeletal part;cytoskeleton;cytosol;extracellular membrane-bounded organe…	GO:0000212;GO:0000226;GO:0000768;GO:0000910;GO:0001525;GO:0001701;GO:0001767;GO:0001768;GO:0002376;GO:0002521;GO:0002573;GO:0006508;GO:0006509;GO:0006810;GO:0006911;GO:0006928;GO:0006935;GO:0006949;GO:0006996;GO:0007010;GO:0007017;GO:0007051;GO:0007155;GO:0007163;GO:0007165;GO:0007166;GO:0007167;GO:0007169;GO:0007229;GO:0007264;GO:0007411;GO:0007520;GO:0008152;GO:0008277;GO:0008360;GO:0009605;GO:…	GO:0000146;GO:0000166;GO:0003774;GO:0003779;GO:0003824;GO:0005488;GO:0005515;GO:0005524;GO:0008092;GO:0016462;GO:0016787;GO:0016817;GO:0016818;GO:0016887;GO:0017076;GO:0017111;GO:0019904;GO:0030554;GO:0030898;GO:0032553;GO:0032555;GO:0032559;GO:0035639;GO:0042623;GO:0042802;GO:0042803;GO:0043495;GO:0043531;GO:0046983;GO:0051015	GO:0001725;GO:0001726;GO:0001772;GO:0001931;GO:0005634;GO:0005737;GO:0005819;GO:0005826;GO:0005829;GO:0005856;GO:0005886;GO:0005911;GO:0005912;GO:0005913;GO:0015629;GO:0016020;GO:0016459;GO:0016460;GO:0030054;GO:0031252;GO:0031594;GO:0031982;GO:0031988;GO:0032154;GO:0032155;GO:0032432;GO:0032991;GO:0042641;GO:0042995;GO:0043226;GO:0043227;GO:0043228;GO:0043229;GO:0043230;GO:0043231;GO:0043232;GO:…	0.9715	1.017	1.0084	1.8251	2.0333	2.2158	3.2659	4.6072	3.7709	3.8593	4.763	5.1808
P52272	HNRPM_HUMAN	reviewed	Heterogeneous nuclear ribonucleoprotein M (hnRNP M)	HNRNPM	Homo sapiens (Human)	alternative nuclear mRNA splicing, via spliceosome;cellular macromolecule metabolic process;cellular metabolic process;cellular nitrogen compound metabolic process;cellular process;gene expression;macromolecule metabolic process;metabolic process;mRNA metabolic process;mRNA processing;nitrogen compound metabolic process;nuclear mRNA splicing, via spliceosome;nucleic acid metabolic process;nucleob…	binding;nucleic acid binding;nucleotide binding;protein binding;protein domain specific binding;RNA binding	catalytic step 2 spliceosome;cell part;extracellular matrix;extracellular membrane-bounded organelle;extracellular organelle;extracellular region part;extracellular vesicular exosome;integral to membrane;integral to plasma membrane;intracellular non-membrane-bounded organelle;intracellular organelle;intracellular organelle part;intracellular part;intrinsic to membrane;intrinsic to plasma membrane…	GO:0000375;GO:0000377;GO:0000380;GO:0000398;GO:0006139;GO:0006396;GO:0006397;GO:0006807;GO:0008152;GO:0008380;GO:0009987;GO:0010467;GO:0016070;GO:0016071;GO:0034641;GO:0043170;GO:0044237;GO:0044238;GO:0044260;GO:0090304	GO:0000166;GO:0003676;GO:0003723;GO:0005488;GO:0005515;GO:0019904	GO:0005654;GO:0005681;GO:0005730;GO:0005887;GO:0016020;GO:0016021;GO:0016363;GO:0016604;GO:0030529;GO:0031012;GO:0031224;GO:0031226;GO:0031982;GO:0031988;GO:0032991;GO:0042382;GO:0043226;GO:0043227;GO:0043228;GO:0043229;GO:0043230;GO:0043232;GO:0044421;GO:0044422;GO:0044424;GO:0044425;GO:0044428;GO:0044446;GO:0044451;GO:0044459;GO:0044464;GO:0065010;GO:0070062;GO:0071013	1.0336	0.9309	1.0453	0.9588	0.9673	1.0049	1.0959	1.0653	1.0512	1.1923	1.226	1.2647
P07339	CATD_HUMAN	reviewed	Cathepsin D (EC 3.4.23.5) [Cleaved into: Cathepsin D light chain; Cathepsin D heavy chain]	CTSD	Homo sapiens (Human)	antigen processing and presentation;antigen processing and presentation of exogenous antigen;antigen processing and presentation of exogenous peptide antigen;antigen processing and presentation of exogenous peptide antigen via MHC class II;antigen processing and presentation of peptide antigen;antigen processing and presentation of peptide antigen via MHC class II;antigen processing and presentat…	aspartic-type endopeptidase activity;aspartic-type peptidase activity;catalytic activity;endopeptidase activity;hydrolase activity;peptidase activity;peptidase activity, acting on L-amino acid peptides	cell part;cytoplasmic membrane-bounded vesicle;cytoplasmic part;cytoplasmic vesicle;extracellular membrane-bounded organelle;extracellular organelle;extracellular region;extracellular region part;extracellular space;extracellular vesicular exosome;intracellular membrane-bounded organelle;intracellular organelle;intracellular organelle lumen;intracellular organelle part;intracellular part;lysosoma…	GO:0002376;GO:0002478;GO:0002495;GO:0002504;GO:0006508;GO:0006914;GO:0008152;GO:0009056;GO:0009057;GO:0009987;GO:0016043;GO:0019538;GO:0019882;GO:0019884;GO:0019886;GO:0022411;GO:0022617;GO:0030163;GO:0030198;GO:0030574;GO:0032501;GO:0032963;GO:0043062;GO:0043170;GO:0044236;GO:0044237;GO:0044238;GO:0044243;GO:0044248;GO:0044259;GO:0048002;GO:0071840;GO:0071841;GO:0071842;GO:0071845	GO:0003824;GO:0004175;GO:0004190;GO:0008233;GO:0016787;GO:0070001;GO:0070011	GO:0000323;GO:0005576;GO:0005615;GO:0005764;GO:0005773;GO:0005775;GO:0016023;GO:0031410;GO:0031974;GO:0031982;GO:0031988;GO:0042470;GO:0043202;GO:0043226;GO:0043227;GO:0043229;GO:0043230;GO:0043231;GO:0043233;GO:0044421;GO:0044422;GO:0044424;GO:0044425;GO:0044437;GO:0044444;GO:0044446;GO:0044464;GO:0045121;GO:0048770;GO:0065010;GO:0070013;GO:0070062	0.9972	1.0037	0.9992	0.9669	1.0685	1.096	0.9745	0.7952	1.0234	0.9884	0.8986	0.9291
Q14980	NUMA1_HUMAN	reviewed	Nuclear mitotic apparatus protein 1 (Nuclear matrix protein-22) (NMP-22) (Nuclear mitotic apparatus protein) (NuMA protein) (SP-H antigen)	NUMA1	Homo sapiens (Human)	cell cycle;cell cycle phase;cell cycle process;cell differentiation;cell division;cellular component organization;cellular component organization at cellular level;cellular component organization or biogenesis;cellular component organization or biogenesis at cellular level;cellular developmental process;cellular process;cytoskeleton organization;developmental process;epithelial cell differentiati…	structural molecule activity	apical part of cell;cell body;cell part;cell projection;chromosome;cytoplasm;cytoplasmic part;cytoskeletal part;cytosol;dendrite;extracellular membrane-bounded organelle;extracellular organelle;extracellular region part;extracellular vesicular exosome;Golgi apparatus part;Golgi membrane;intracellular membrane-bounded organelle;intracellular non-membrane-bounded organelle;intracellular organelle;i…	GO:0000086;GO:0000132;GO:0000226;GO:0000278;GO:0000280;GO:0006996;GO:0006997;GO:0007010;GO:0007017;GO:0007049;GO:0007067;GO:0009987;GO:0016043;GO:0022402;GO:0022403;GO:0030154;GO:0030855;GO:0032502;GO:0040001;GO:0048285;GO:0048869;GO:0051234;GO:0051293;GO:0051294;GO:0051301;GO:0051321;GO:0051649;GO:0051656;GO:0060479;GO:0060487;GO:0071840;GO:0071841;GO:0071842	GO:0005198	GO:0000139;GO:0000922;GO:0005634;GO:0005654;GO:0005694;GO:0005737;GO:0005819;GO:0005829;GO:0005874;GO:0005876;GO:0016020;GO:0016363;GO:0030425;GO:0031090;GO:0031982;GO:0031988;GO:0032991;GO:0042995;GO:0043005;GO:0043025;GO:0043226;GO:0043227;GO:0043228;GO:0043229;GO:0043230;GO:0043231;GO:0043232;GO:0043234;GO:0044297;GO:0044421;GO:0044422;GO:0044424;GO:0044428;GO:0044430;GO:0044431;GO:0044444;GO:…	1.0215	0.9447	1.047	0.9825	1.0147	1.0889	1.3226	1.5411	1.2959	1.7185	1.7255	1.8085
P0DP23	CALM1_HUMAN	reviewed	Calmodulin-1	CALM1	Homo sapiens (Human)							0.9909	1.0349	0.9804	0.8262	0.9215	0.7617	0.891	0.7399	0.8717	0.5007	0.5485	0.6313
Q9HC35	EMAL4_HUMAN	reviewed	Echinoderm microtubule-associated protein-like 4 (EMAP-4) (Restrictedly overexpressed proliferation-associated protein) (Ropp 120)	EML4	Homo sapiens (Human)	biological regulation;cell cycle phase;cell cycle process;cellular component organization;cellular component organization at cellular level;cellular component organization or biogenesis;cellular component organization or biogenesis at cellular level;cellular process;microtubule-based process;mitosis;negative regulation of biological process;negative regulation of cellular component organization;n…		cell part;cytoplasm;cytoskeletal part;intracellular non-membrane-bounded organelle;intracellular organelle;intracellular organelle part;intracellular part;macromolecular complex;membrane;microtubule;mitotic spindle;non-membrane-bounded organelle;organelle;organelle part;protein complex;spindle	GO:0000280;GO:0006996;GO:0007017;GO:0007026;GO:0007067;GO:0009987;GO:0010639;GO:0016043;GO:0022402;GO:0022403;GO:0031110;GO:0031111;GO:0031114;GO:0032886;GO:0033043;GO:0043242;GO:0043244;GO:0048285;GO:0048519;GO:0048523;GO:0050789;GO:0050794;GO:0051128;GO:0051129;GO:0051493;GO:0051494;GO:0065007;GO:0070507;GO:0071840;GO:0071841;GO:0071842		GO:0005737;GO:0005819;GO:0005874;GO:0016020;GO:0032991;GO:0043226;GO:0043228;GO:0043229;GO:0043232;GO:0043234;GO:0044422;GO:0044424;GO:0044430;GO:0044446;GO:0044464;GO:0072686	0.9975	1.0252	0.9774	0.7265	0.6934	0.7135	0.737	0.6639	0.6642	0.8282	0.6465	0.6751
Q6P2Q9	PRP8_HUMAN	reviewed	Pre-mRNA-processing-splicing factor 8 (220 kDa U5 snRNP-specific protein) (PRP8 homolog) (Splicing factor Prp8) (p220)	PRPF8	Homo sapiens (Human)	assembly of spliceosomal tri-snRNP;cellular component assembly;cellular component assembly at cellular level;cellular component organization;cellular component organization at cellular level;cellular component organization or biogenesis;cellular component organization or biogenesis at cellular level;cellular macromolecular complex assembly;cellular macromolecular complex subunit organization;cell…	binding;catalytic activity;K63-linked polyubiquitin binding;nucleic acid binding;polyubiquitin binding;protein binding;RNA binding;second spliceosomal transesterification activity;small conjugating protein binding;snRNA binding;U1 snRNA binding;U2 snRNA binding;U5 snRNA binding;U6 snRNA binding;ubiquitin binding	catalytic step 2 spliceosome;cell part;intracellular membrane-bounded organelle;intracellular organelle;intracellular organelle part;intracellular part;macromolecular complex;membrane;membrane-bounded organelle;nuclear body;nuclear part;nuclear speck;nucleoplasm;nucleoplasm part;nucleus;organelle;organelle part;ribonucleoprotein complex;small nuclear ribonucleoprotein complex;spliceosomal complex…	GO:0000244;GO:0000375;GO:0000377;GO:0000398;GO:0006139;GO:0006396;GO:0006397;GO:0006807;GO:0008152;GO:0008380;GO:0009987;GO:0010467;GO:0016043;GO:0016070;GO:0016071;GO:0022607;GO:0022618;GO:0034621;GO:0034622;GO:0034641;GO:0043170;GO:0043933;GO:0044237;GO:0044238;GO:0044260;GO:0065003;GO:0071826;GO:0071840;GO:0071841;GO:0071842;GO:0071844;GO:0090304	GO:0000386;GO:0003676;GO:0003723;GO:0003824;GO:0005488;GO:0005515;GO:0017069;GO:0017070;GO:0030619;GO:0030620;GO:0030623;GO:0031593;GO:0032182;GO:0043130;GO:0070530	GO:0005634;GO:0005654;GO:0005681;GO:0005682;GO:0016020;GO:0016604;GO:0016607;GO:0030529;GO:0030532;GO:0032991;GO:0043226;GO:0043227;GO:0043229;GO:0043231;GO:0044422;GO:0044424;GO:0044428;GO:0044446;GO:0044451;GO:0044464;GO:0071013	0.9809	1.0071	1.0135	1.0036	0.9073	1.0084	1.1365	1.1137	1.0597	1.3289	1.2895	1.377
P16435	NCPR_HUMAN	reviewed	NADPH--cytochrome P450 reductase (CPR) (P450R) (EC 1.6.2.4)	POR	Homo sapiens (Human)	amine metabolic process;betaine metabolic process;biological regulation;carboxylic acid metabolic process;carnitine metabolic process;catabolic process;cellular amine metabolic process;cellular amino acid metabolic process;cellular aromatic compound metabolic process;cellular catabolic process;cellular ketone metabolic process;cellular lipid metabolic process;cellular macromolecule metabolic proc…	binding;catalytic activity;cation binding;coenzyme binding;cofactor binding;cytochrome-b5 reductase activity;dioxygenase activity;electron carrier activity;flavin adenine dinucleotide binding;FMN binding;hydrolase activity;ion binding;iron ion binding;iron-cytochrome-c reductase activity;metal ion binding;NADP binding;NADPH-hemoprotein reductase activity;nitric oxide dioxygenase activity;nucleoti…	cell part;cytoplasmic part;endoplasmic reticulum membrane;endoplasmic reticulum part;intracellular membrane-bounded organelle;intracellular organelle;intracellular organelle part;intracellular part;membrane;membrane part;membrane-bounded organelle;mitochondrion;organelle;organelle membrane;organelle part	GO:0003420;GO:0006082;GO:0006464;GO:0006473;GO:0006475;GO:0006520;GO:0006577;GO:0006629;GO:0006631;GO:0006725;GO:0006730;GO:0006807;GO:0007584;GO:0008152;GO:0008589;GO:0009056;GO:0009308;GO:0009437;GO:0009605;GO:0009698;GO:0009719;GO:0009725;GO:0009812;GO:0009889;GO:0009891;GO:0009893;GO:0009966;GO:0009967;GO:0009987;GO:0009991;GO:0010033;GO:0010466;GO:0010646;GO:0010647;GO:0010893;GO:0018193;GO:…	GO:0000166;GO:0003824;GO:0003958;GO:0004128;GO:0005488;GO:0005506;GO:0008941;GO:0009055;GO:0010181;GO:0016491;GO:0016651;GO:0016653;GO:0016675;GO:0016705;GO:0016708;GO:0016787;GO:0043167;GO:0043169;GO:0046872;GO:0046914;GO:0047726;GO:0048037;GO:0050660;GO:0050661;GO:0050662;GO:0051213	GO:0005739;GO:0005789;GO:0016020;GO:0031090;GO:0043226;GO:0043227;GO:0043229;GO:0043231;GO:0044422;GO:0044424;GO:0044425;GO:0044432;GO:0044444;GO:0044446;GO:0044464	1.0064	0.9851	1.0109	0.9891	1.0314	1.0719	1.1178	1.0904	0.9986	1.3208	1.2496	1.3285
P06748	NPM_HUMAN	reviewed	Nucleophosmin (NPM) (Nucleolar phosphoprotein B23) (Nucleolar protein NO38) (Numatrin)	NPM1	Homo sapiens (Human)	aging;ATP-dependent chromatin remodeling;biological regulation;cell aging;cell cycle process;cellular component assembly;cellular component assembly at cellular level;cellular component organization;cellular component organization at cellular level;cellular component organization or biogenesis;cellular component organization or biogenesis at cellular level;cellular macromolecular complex assembly…	binding;enzyme binding;enzyme inhibitor activity;enzyme regulator activity;histone binding;identical protein binding;kinase binding;kinase inhibitor activity;kinase regulator activity;NF-kappaB binding;nucleic acid binding;protein binding;protein binding transcription factor activity;protein dimerization activity;protein heterodimerization activity;protein homodimerization activity;protein kinase…	adherens junction;anchoring junction;cell junction;cell part;cell-substrate adherens junction;cell-substrate junction;centrosome;cytoplasm;cytoplasmic part;cytoskeletal part;cytosol;focal adhesion;intracellular membrane-bounded organelle;intracellular non-membrane-bounded organelle;intracellular organelle;intracellular organelle part;intracellular part;macromolecular complex;membrane;membrane-bou…	GO:0001932;GO:0006139;GO:0006259;GO:0006281;GO:0006325;GO:0006333;GO:0006334;GO:0006336;GO:0006338;GO:0006355;GO:0006417;GO:0006461;GO:0006807;GO:0006810;GO:0006886;GO:0006913;GO:0006950;GO:0006974;GO:0006996;GO:0007098;GO:0007165;GO:0007568;GO:0007569;GO:0008104;GO:0008152;GO:0008285;GO:0009889;GO:0009891;GO:0009893;GO:0009987;GO:0010033;GO:0010468;GO:0010556;GO:0010557;GO:0010564;GO:0010604;GO:…	GO:0000988;GO:0000989;GO:0003676;GO:0003712;GO:0003713;GO:0003723;GO:0004857;GO:0004860;GO:0005488;GO:0005515;GO:0008134;GO:0019207;GO:0019210;GO:0019887;GO:0019899;GO:0019900;GO:0019901;GO:0030234;GO:0030957;GO:0042393;GO:0042802;GO:0042803;GO:0043021;GO:0043023;GO:0043024;GO:0046982;GO:0046983;GO:0051059;GO:0051082	GO:0005634;GO:0005654;GO:0005730;GO:0005737;GO:0005813;GO:0005815;GO:0005829;GO:0005912;GO:0005924;GO:0005925;GO:0016020;GO:0030054;GO:0030055;GO:0030529;GO:0031616;GO:0032991;GO:0043226;GO:0043227;GO:0043228;GO:0043229;GO:0043231;GO:0043232;GO:0044422;GO:0044424;GO:0044428;GO:0044430;GO:0044444;GO:0044446;GO:0044464;GO:0070161	1.0278	1.024	0.9486	0.9907	1.2706	1.1036	0.9284	0.9737	1.1485	0.6737	0.726	0.714
Q16891	MIC60_HUMAN	reviewed	MICOS complex subunit MIC60 (Cell proliferation-inducing gene 4/52 protein) (Mitochondrial inner membrane protein) (Mitofilin) (p87/89)	IMMT	Homo sapiens (Human)	biological regulation;calcium ion homeostasis;cation homeostasis;cellular calcium ion homeostasis;cellular cation homeostasis;cellular chemical homeostasis;cellular divalent inorganic cation homeostasis;cellular homeostasis;cellular ion homeostasis;cellular metal ion homeostasis;cellular process;chemical homeostasis;divalent inorganic cation homeostasis;homeostatic process;ion homeostasis;metal i…		cell part;cytoplasmic part;integral to membrane;intracellular membrane-bounded organelle;intracellular organelle;intracellular organelle part;intracellular part;intrinsic to membrane;membrane;membrane part;membrane-bounded organelle;mitochondrial inner membrane;mitochondrial membrane;mitochondrial part;mitochondrion;organelle;organelle inner membrane;organelle membrane;organelle part	GO:0006873;GO:0006874;GO:0006875;GO:0006950;GO:0009266;GO:0009409;GO:0009628;GO:0009987;GO:0019725;GO:0030003;GO:0042592;GO:0048878;GO:0050801;GO:0050896;GO:0051560;GO:0055065;GO:0055074;GO:0055080;GO:0055082;GO:0065007;GO:0065008;GO:0072503;GO:0072507		GO:0005739;GO:0005743;GO:0016020;GO:0016021;GO:0019866;GO:0031090;GO:0031224;GO:0031966;GO:0043226;GO:0043227;GO:0043229;GO:0043231;GO:0044422;GO:0044424;GO:0044425;GO:0044429;GO:0044444;GO:0044446;GO:0044464	1.0054	0.9577	1.036	1.5158	1.5809	1.6146	1.3707	1.5546	1.5571	1.4632	1.7067	1.549
Q9NYC9	DYH9_HUMAN	reviewed	Dynein heavy chain 9, axonemal (Axonemal beta dynein heavy chain 9) (Ciliary dynein heavy chain 9)	DNAH9	Homo sapiens (Human)	cell projection organization;cellular component movement;cellular component organization;cellular component organization at cellular level;cellular component organization or biogenesis;cellular component organization or biogenesis at cellular level;cellular process;gamete generation;male gamete generation;metabolic process;microtubule-based movement;microtubule-based process;multicellular organis…	adenyl nucleotide binding;adenyl ribonucleotide binding;ATP binding;ATPase activity;binding;catalytic activity;hydrolase activity;hydrolase activity, acting on acid anhydrides;hydrolase activity, acting on acid anhydrides, in phosphorus-containing anhydrides;microtubule motor activity;motor activity;nucleoside-triphosphatase activity;nucleotide binding;purine nucleotide binding;purine ribonucleos…	axoneme;cell part;cell projection part;cytoskeletal part;cytoskeleton;dynein complex;intracellular non-membrane-bounded organelle;intracellular organelle;intracellular organelle part;intracellular part;macromolecular complex;microtubule;microtubule associated complex;non-membrane-bounded organelle;organelle;organelle part;protein complex	GO:0006928;GO:0007017;GO:0007018;GO:0007276;GO:0007283;GO:0008152;GO:0009987;GO:0016043;GO:0022414;GO:0030030;GO:0032501;GO:0048232;GO:0048609;GO:0071840;GO:0071841;GO:0071842	GO:0000166;GO:0003774;GO:0003777;GO:0003824;GO:0005488;GO:0005524;GO:0016462;GO:0016787;GO:0016817;GO:0016818;GO:0016887;GO:0017076;GO:0017111;GO:0030554;GO:0032553;GO:0032555;GO:0032559;GO:0035639	GO:0005856;GO:0005874;GO:0005875;GO:0005930;GO:0030286;GO:0032991;GO:0043226;GO:0043228;GO:0043229;GO:0043232;GO:0043234;GO:0044422;GO:0044424;GO:0044430;GO:0044446;GO:0044463;GO:0044464	0.7554	1.0291	1.2665	1.3462	1.4776	2.0143	1.2357	2.7919	2.8509	1.1532	4.3186	5.8288
Q8WXH0	SYNE2_HUMAN	reviewed	Nesprin-2 (KASH domain-containing protein 2) (KASH2) (Nuclear envelope spectrin repeat protein 2) (Nucleus and actin connecting element protein) (Protein NUANCE) (Synaptic nuclear envelope protein 2) (Syne-2)	SYNE2	Homo sapiens (Human)	actin filament-based movement;actin filament-based process;ameboidal cell migration;biological regulation;cell migration;cell motility;cellular component movement;cellular component organization;cellular component organization at cellular level;cellular component organization or biogenesis;cellular component organization or biogenesis at cellular level;cellular localization;cellular macromolecule…	actin binding;binding;cytoskeletal protein binding;protein binding	adherens junction;aggresome;anchoring junction;cell junction;cell part;cell projection membrane;cell projection part;cell-substrate adherens junction;cell-substrate junction;contractile fiber part;cytoplasm;cytoplasmic part;cytoskeleton;endoplasmic reticulum;endoplasmic reticulum membrane;endoplasmic reticulum part;envelope;extracellular membrane-bounded organelle;extracellular organelle;extracel…	GO:0001667;GO:0006928;GO:0006996;GO:0006998;GO:0007010;GO:0007097;GO:0007163;GO:0008104;GO:0009987;GO:0010761;GO:0016043;GO:0016044;GO:0016477;GO:0030029;GO:0030048;GO:0030334;GO:0030335;GO:0031022;GO:0032507;GO:0032879;GO:0033036;GO:0033365;GO:0034504;GO:0034613;GO:0040011;GO:0040012;GO:0040017;GO:0040023;GO:0045185;GO:0048518;GO:0048522;GO:0048870;GO:0050789;GO:0050794;GO:0051179;GO:0051234;GO:…	GO:0003779;GO:0005488;GO:0005515;GO:0008092	GO:0005634;GO:0005635;GO:0005640;GO:0005654;GO:0005737;GO:0005739;GO:0005783;GO:0005789;GO:0005856;GO:0005912;GO:0005924;GO:0005925;GO:0016020;GO:0016021;GO:0016234;GO:0016235;GO:0016529;GO:0019867;GO:0030018;GO:0030054;GO:0030055;GO:0031090;GO:0031224;GO:0031253;GO:0031256;GO:0031258;GO:0031527;GO:0031965;GO:0031967;GO:0031968;GO:0031974;GO:0031975;GO:0031981;GO:0031982;GO:0031988;GO:0032991;GO:…	1.051	0.8519	1.0745	0.9689	0.943	1.1677	1.0258	0.9496	0.9244	1.0299	1.3664	1.09
P30048	PRDX3_HUMAN	reviewed	Thioredoxin-dependent peroxide reductase, mitochondrial (EC 1.11.1.15) (Antioxidant protein 1) (AOP-1) (HBC189) (Peroxiredoxin III) (Prx-III) (Peroxiredoxin-3) (Protein MER5 homolog)	PRDX3	Homo sapiens (Human)	anatomical structure development;biological regulation;catabolic process;cell differentiation;cellular catabolic process;cellular chemical homeostasis;cellular component organization;cellular component organization at cellular level;cellular component organization or biogenesis;cellular component organization or biogenesis at cellular level;cellular developmental process;cellular homeostasis;cell…	alkyl hydroperoxide reductase activity;antioxidant activity;binding;caspase inhibitor activity;caspase regulator activity;catalytic activity;cysteine-type endopeptidase inhibitor activity;endopeptidase inhibitor activity;endopeptidase regulator activity;enzyme binding;enzyme inhibitor activity;enzyme regulator activity;kinase binding;oxidoreductase activity;oxidoreductase activity, acting on a su…	cell part;cytoplasm;cytoplasmic part;cytosol;early endosome;endosome;extracellular membrane-bounded organelle;extracellular organelle;extracellular region part;extracellular vesicular exosome;intracellular membrane-bounded organelle;intracellular organelle;intracellular organelle lumen;intracellular organelle part;intracellular part;membrane-bounded organelle;membrane-bounded vesicle;membrane-enc…	GO:0000302;GO:0001893;GO:0002237;GO:0006355;GO:0006464;GO:0006873;GO:0006950;GO:0006979;GO:0006996;GO:0007005;GO:0008152;GO:0008284;GO:0009056;GO:0009607;GO:0009889;GO:0009987;GO:0010033;GO:0010035;GO:0010466;GO:0010468;GO:0010556;GO:0010941;GO:0016043;GO:0018158;GO:0018171;GO:0018193;GO:0018198;GO:0019219;GO:0019220;GO:0019222;GO:0019538;GO:0019725;GO:0030099;GO:0030154;GO:0031323;GO:0031326;GO:…	GO:0003824;GO:0004601;GO:0004857;GO:0004866;GO:0004869;GO:0005488;GO:0005515;GO:0008022;GO:0008379;GO:0008785;GO:0016209;GO:0016491;GO:0016651;GO:0016667;GO:0016668;GO:0016684;GO:0016705;GO:0019899;GO:0019900;GO:0019901;GO:0030234;GO:0030414;GO:0043027;GO:0043028;GO:0051920;GO:0061134;GO:0061135	GO:0005737;GO:0005739;GO:0005759;GO:0005768;GO:0005769;GO:0005829;GO:0031974;GO:0031982;GO:0031988;GO:0043226;GO:0043227;GO:0043229;GO:0043230;GO:0043231;GO:0043233;GO:0044421;GO:0044422;GO:0044424;GO:0044429;GO:0044444;GO:0044446;GO:0044464;GO:0065010;GO:0070013;GO:0070062	0.9748	1.0151	1.0088	1.5995	1.8777	1.9045	1.217	1.5048	1.4966	1.2734	1.2817	1.3492
P19823	ITIH2_HUMAN	reviewed	Inter-alpha-trypsin inhibitor heavy chain H2 (ITI heavy chain H2) (ITI-HC2) (Inter-alpha-inhibitor heavy chain 2) (Inter-alpha-trypsin inhibitor complex component II) (Serum-derived hyaluronan-associated protein) (SHAP)	ITIH2	Homo sapiens (Human)	amine metabolic process;aminoglycan metabolic process;biological regulation;carbohydrate metabolic process;glycosaminoglycan metabolic process;hyaluronan metabolic process;macromolecule metabolic process;metabolic process;negative regulation of catalytic activity;negative regulation of endopeptidase activity;negative regulation of hydrolase activity;negative regulation of molecular function;negat…	endopeptidase inhibitor activity;endopeptidase regulator activity;enzyme inhibitor activity;enzyme regulator activity;peptidase inhibitor activity;peptidase regulator activity;serine-type endopeptidase inhibitor activity	blood microparticle;extracellular membrane-bounded organelle;extracellular organelle;extracellular region;extracellular region part;extracellular vesicular exosome;membrane-bounded organelle;membrane-bounded vesicle;organelle;vesicle	GO:0005975;GO:0005976;GO:0006022;GO:0006807;GO:0008152;GO:0009308;GO:0010466;GO:0010951;GO:0019222;GO:0030203;GO:0030212;GO:0043086;GO:0043170;GO:0044092;GO:0044238;GO:0050789;GO:0050790;GO:0051336;GO:0051346;GO:0052547;GO:0052548;GO:0065007;GO:0065009	GO:0004857;GO:0004866;GO:0004867;GO:0030234;GO:0030414;GO:0061134;GO:0061135	GO:0005576;GO:0031982;GO:0031988;GO:0043226;GO:0043227;GO:0043230;GO:0044421;GO:0065010;GO:0070062;GO:0072562	0.9685	0.9957	1.0436	1.6175	1.6838	2.0362	2.1903	2.9177	2.5097	2.7644	3.0672	3.239
P53396	ACLY_HUMAN	reviewed	ATP-citrate synthase (EC 2.3.3.8) (ATP-citrate (pro-S-)-lyase) (ACL) (Citrate cleavage enzyme)	ACLY	Homo sapiens (Human)	acyl-CoA biosynthetic process;acyl-CoA metabolic process;acylglycerol biosynthetic process;acylglycerol metabolic process;biological regulation;biosynthetic process;carbohydrate metabolic process;carboxylic acid metabolic process;cellular biosynthetic process;cellular carbohydrate metabolic process;cellular ketone metabolic process;cellular lipid metabolic process;cellular metabolic process;cellu…	acid-thiol ligase activity;adenyl nucleotide binding;adenyl ribonucleotide binding;ATP binding;ATP citrate synthase activity;binding;catalytic activity;cation binding;CoA-ligase activity;cofactor binding;ion binding;ligase activity;ligase activity, forming carbon-sulfur bonds;metal ion binding;nucleotide binding;purine nucleotide binding;purine ribonucleoside triphosphate binding;purine ribonucle…	cell part;citrate lyase complex;cytoplasm;cytoplasmic part;cytosol;extracellular membrane-bounded organelle;extracellular organelle;extracellular region part;extracellular vesicular exosome;intracellular membrane-bounded organelle;intracellular organelle;intracellular organelle part;intracellular part;macromolecular complex;membrane;membrane-bounded organelle;membrane-bounded vesicle;mitochondrio…	GO:0005975;GO:0006082;GO:0006091;GO:0006101;GO:0006112;GO:0006139;GO:0006629;GO:0006637;GO:0006638;GO:0006639;GO:0006641;GO:0006662;GO:0006732;GO:0006753;GO:0006807;GO:0008152;GO:0008610;GO:0009058;GO:0009108;GO:0009116;GO:0009117;GO:0009119;GO:0009893;GO:0009987;GO:0015936;GO:0015980;GO:0018904;GO:0019222;GO:0019432;GO:0019752;GO:0031323;GO:0031325;GO:0033865;GO:0034641;GO:0035336;GO:0035337;GO:…	GO:0000166;GO:0003824;GO:0003878;GO:0004774;GO:0004775;GO:0005488;GO:0005524;GO:0016405;GO:0016740;GO:0016746;GO:0016874;GO:0016877;GO:0016878;GO:0017076;GO:0030554;GO:0032553;GO:0032555;GO:0032559;GO:0035639;GO:0043167;GO:0043169;GO:0046872;GO:0046912;GO:0048037	GO:0005654;GO:0005737;GO:0005739;GO:0005829;GO:0005886;GO:0009346;GO:0016020;GO:0031982;GO:0031988;GO:0032991;GO:0043226;GO:0043227;GO:0043229;GO:0043230;GO:0043231;GO:0043234;GO:0044421;GO:0044422;GO:0044424;GO:0044428;GO:0044444;GO:0044446;GO:0044464;GO:0065010;GO:0070062	1.053	0.9692	0.9777	0.7774	0.7718	0.7237	0.8767	0.8348	0.7972	0.7233	0.665	0.7297
Q07065	CKAP4_HUMAN	reviewed	Cytoskeleton-associated protein 4 (63-kDa cytoskeleton-linking membrane protein) (Climp-63) (p63)	CKAP4	Homo sapiens (Human)			cell part;cytoplasmic part;cytoskeleton;endoplasmic reticulum;endoplasmic reticulum membrane;endoplasmic reticulum part;extracellular membrane-bounded organelle;extracellular organelle;extracellular region part;extracellular vesicular exosome;integral to membrane;intracellular membrane-bounded organelle;intracellular non-membrane-bounded organelle;intracellular organelle;intracellular organelle p…			GO:0005783;GO:0005789;GO:0005811;GO:0005856;GO:0005886;GO:0016020;GO:0016021;GO:0031090;GO:0031224;GO:0031982;GO:0031988;GO:0043226;GO:0043227;GO:0043228;GO:0043229;GO:0043230;GO:0043231;GO:0043232;GO:0044421;GO:0044422;GO:0044424;GO:0044425;GO:0044432;GO:0044444;GO:0044446;GO:0044464;GO:0048471;GO:0065010;GO:0070062	0.9732	0.9585	1.065	1.3735	1.542	1.7687	1.7857	2.2022	2.0821	2.2994	2.536	2.491
P02649	APOE_HUMAN	reviewed	Apolipoprotein E (Apo-E)	APOE	Homo sapiens (Human)	acylglycerol catabolic process;acylglycerol metabolic process;aging;alcohol metabolic process;alpha-amino-3-hydroxy-5-methyl-4-isoxazole propionate receptor clustering;anatomical structure morphogenesis;artery morphogenesis;axon regeneration;axonogenesis;biological regulation;biosynthetic process;blood vessel morphogenesis;calcium ion homeostasis;carboxylic acid transport;catabolic process;cation…	antioxidant activity;beta-amyloid binding;binding;carbohydrate binding;cation binding;cholesterol binding;cholesterol transporter activity;cytoskeletal protein binding;enzyme activator activity;enzyme regulator activity;glycosaminoglycan binding;heparin binding;hydroxyapatite binding;identical protein binding;ion binding;lipid binding;lipid transporter activity;lipoprotein particle binding;lipopr…	blood microparticle;cell body;cell part;cell projection;chylomicron;cytoplasm;cytoplasmic membrane-bounded vesicle lumen;cytoplasmic part;cytoplasmic vesicle part;cytoskeletal part;dendrite;discoidal high-density lipoprotein particle;early endosome;endocytic vesicle lumen;endoplasmic reticulum;endosome;envelope;extracellular matrix;extracellular membrane-bounded organelle;extracellular organelle;…	GO:0000302;GO:0001523;GO:0001558;GO:0001932;GO:0001936;GO:0001937;GO:0002021;GO:0003008;GO:0003013;GO:0003018;GO:0006066;GO:0006140;GO:0006469;GO:0006629;GO:0006638;GO:0006639;GO:0006641;GO:0006662;GO:0006706;GO:0006707;GO:0006720;GO:0006721;GO:0006810;GO:0006869;GO:0006873;GO:0006874;GO:0006875;GO:0006897;GO:0006898;GO:0006950;GO:0006979;GO:0006996;GO:0007010;GO:0007154;GO:0007165;GO:0007166;GO:…	GO:0001540;GO:0001871;GO:0005102;GO:0005215;GO:0005319;GO:0005488;GO:0005496;GO:0005515;GO:0005539;GO:0005543;GO:0008047;GO:0008092;GO:0008201;GO:0008289;GO:0015248;GO:0015485;GO:0016209;GO:0017127;GO:0022892;GO:0030234;GO:0030246;GO:0030247;GO:0032934;GO:0042802;GO:0042803;GO:0043167;GO:0043169;GO:0046848;GO:0046872;GO:0046911;GO:0046983;GO:0048156;GO:0050750;GO:0060228;GO:0070325;GO:0070326;GO:…	GO:0000323;GO:0005576;GO:0005615;GO:0005634;GO:0005635;GO:0005737;GO:0005764;GO:0005768;GO:0005769;GO:0005770;GO:0005773;GO:0005783;GO:0005794;GO:0005874;GO:0005886;GO:0016020;GO:0019897;GO:0019898;GO:0030425;GO:0031012;GO:0031232;GO:0031967;GO:0031974;GO:0031975;GO:0031982;GO:0031983;GO:0031988;GO:0032991;GO:0032994;GO:0034358;GO:0034361;GO:0034362;GO:0034363;GO:0034364;GO:0034365;GO:0034385;GO:…	0.9624	1.0015	1.0395	2.4097	2.9628	3.214	2.5696	3.2568	3.3932	2.5006	3.1768	2.9078
P20700	LMNB1_HUMAN	reviewed	Lamin-B1	LMNB1	Homo sapiens (Human)	apoptosis;cell death;cellular component disassembly;cellular component disassembly at cellular level;cellular component disassembly involved in apoptosis;cellular component organization;cellular component organization at cellular level;cellular component organization or biogenesis;cellular component organization or biogenesis at cellular level;cellular process;death;programmed cell death	structural molecule activity	cell part;cytoskeletal part;envelope;intermediate filament;intracellular organelle part;intracellular part;lamin filament;macromolecular complex;membrane;nuclear envelope;nuclear inner membrane;nuclear membrane;nuclear part;nucleoplasm;organelle envelope;organelle inner membrane;organelle membrane;organelle part;protein complex	GO:0006915;GO:0006921;GO:0008219;GO:0009987;GO:0012501;GO:0016043;GO:0016265;GO:0022411;GO:0071840;GO:0071841;GO:0071842;GO:0071845	GO:0005198	GO:0005635;GO:0005637;GO:0005638;GO:0005654;GO:0005882;GO:0016020;GO:0019866;GO:0031090;GO:0031965;GO:0031967;GO:0031975;GO:0032991;GO:0043234;GO:0044422;GO:0044424;GO:0044428;GO:0044430;GO:0044446;GO:0044464	0.9525	1.0241	1.0261	1.1151	1.1573	1.1609	1.2326	1.3382	1.2943	1.1855	1.215	1.2764
P40926	MDHM_HUMAN	reviewed	Malate dehydrogenase, mitochondrial (EC 1.1.1.37)	MDH2	Homo sapiens (Human)	acetyl-CoA catabolic process;acetyl-CoA metabolic process;alcohol biosynthetic process;alcohol metabolic process;biosynthetic process;carbohydrate biosynthetic process;carbohydrate metabolic process;carboxylic acid metabolic process;catabolic process;cellular biosynthetic process;cellular carbohydrate biosynthetic process;cellular carbohydrate metabolic process;cellular catabolic process;cellular…	catalytic activity;L-malate dehydrogenase activity;malate dehydrogenase (NADP+) activity;malate dehydrogenase activity;oxidoreductase activity;oxidoreductase activity, acting on CH-OH group of donors;oxidoreductase activity, acting on the CH-OH group of donors, NAD or NADP as acceptor	cell part;cytoplasmic part;extracellular membrane-bounded organelle;extracellular organelle;extracellular region part;extracellular vesicular exosome;intracellular membrane-bounded organelle;intracellular organelle;intracellular organelle lumen;intracellular organelle part;intracellular part;membrane;membrane-bounded organelle;membrane-bounded vesicle;membrane-enclosed lumen;mitochondrial inner m…	GO:0005975;GO:0005996;GO:0006006;GO:0006066;GO:0006082;GO:0006084;GO:0006094;GO:0006099;GO:0006107;GO:0006108;GO:0006139;GO:0006464;GO:0006473;GO:0006475;GO:0006732;GO:0006733;GO:0006734;GO:0006753;GO:0006807;GO:0008152;GO:0009056;GO:0009058;GO:0009109;GO:0009117;GO:0009987;GO:0016051;GO:0019318;GO:0019319;GO:0019362;GO:0019538;GO:0019674;GO:0019752;GO:0034637;GO:0034641;GO:0042180;GO:0043170;GO:…	GO:0003824;GO:0016491;GO:0016614;GO:0016615;GO:0016616;GO:0030060;GO:0046554	GO:0005634;GO:0005654;GO:0005739;GO:0005743;GO:0005759;GO:0005886;GO:0016020;GO:0019866;GO:0031090;GO:0031966;GO:0031974;GO:0031982;GO:0031988;GO:0043226;GO:0043227;GO:0043229;GO:0043230;GO:0043231;GO:0043233;GO:0044421;GO:0044422;GO:0044424;GO:0044428;GO:0044429;GO:0044444;GO:0044446;GO:0044464;GO:0065010;GO:0070013;GO:0070062	0.9937	1.0505	0.9579	1.7763	2.1146	2.1637	1.2207	1.2618	1.5141	1.1736	1.2819	1.1403
P13674	P4HA1_HUMAN	reviewed	Prolyl 4-hydroxylase subunit alpha-1 (4-PH alpha-1) (EC 1.14.11.2) (Procollagen-proline,2-oxoglutarate-4-dioxygenase subunit alpha-1)	P4HA1	Homo sapiens (Human)	4-hydroxyproline metabolic process;amine metabolic process;carboxylic acid metabolic process;cellular amine metabolic process;cellular amino acid metabolic process;cellular component organization;cellular component organization at cellular level;cellular component organization or biogenesis;cellular component organization or biogenesis at cellular level;cellular ketone metabolic process;cellular …	binding;carboxylic acid binding;catalytic activity;cation binding;dioxygenase activity;ion binding;iron ion binding;L-ascorbic acid binding;metal ion binding;oxidoreductase activity;oxidoreductase activity, acting on paired donors, with incorporation or reduction of molecular oxygen;oxidoreductase activity, acting on paired donors, with incorporation or reduction of molecular oxygen, 2-oxoglutara…	cell part;cytoplasmic part;endoplasmic reticulum;endoplasmic reticulum lumen;endoplasmic reticulum part;intracellular membrane-bounded organelle;intracellular organelle;intracellular organelle lumen;intracellular organelle part;intracellular part;macromolecular complex;membrane;membrane-bounded organelle;membrane-enclosed lumen;mitochondrion;organelle;organelle lumen;organelle part;procollagen-pr…	GO:0006082;GO:0006464;GO:0006520;GO:0006575;GO:0006807;GO:0008152;GO:0009308;GO:0009987;GO:0016043;GO:0018193;GO:0018208;GO:0018401;GO:0019471;GO:0019511;GO:0019538;GO:0019752;GO:0030198;GO:0030199;GO:0032787;GO:0034641;GO:0042180;GO:0043062;GO:0043170;GO:0043412;GO:0043436;GO:0044106;GO:0044237;GO:0044238;GO:0044260;GO:0044267;GO:0044281;GO:0046483;GO:0071840;GO:0071841;GO:0071842	GO:0003824;GO:0004656;GO:0005488;GO:0005506;GO:0016491;GO:0016701;GO:0016702;GO:0016705;GO:0016706;GO:0019798;GO:0019842;GO:0031406;GO:0031418;GO:0031543;GO:0031545;GO:0043167;GO:0043169;GO:0046872;GO:0046914;GO:0051213	GO:0005739;GO:0005783;GO:0005788;GO:0016020;GO:0016222;GO:0031974;GO:0032991;GO:0043226;GO:0043227;GO:0043229;GO:0043231;GO:0043233;GO:0043234;GO:0044422;GO:0044424;GO:0044432;GO:0044444;GO:0044446;GO:0044464;GO:0070013	1.021	0.9643	1.0188	0.8273	0.8166	0.8645	1.1505	1.2648	1.1089	1.3607	1.2151	1.2742
Q12906	ILF3_HUMAN	reviewed	Interleukin enhancer-binding factor 3 (Double-stranded RNA-binding protein 76) (DRBP76) (M-phase phosphoprotein 4) (MPP4) (Nuclear factor associated with dsRNA) (NFAR) (Nuclear factor of activated T-cells 90 kDa) (NF-AT-90) (Translational control protein 80) (TCP80)	ILF3	Homo sapiens (Human)	biological regulation;biosynthetic process;cellular biosynthetic process;cellular macromolecule biosynthetic process;cellular macromolecule metabolic process;cellular metabolic process;cellular nitrogen compound metabolic process;cellular process;cellular protein metabolic process;defense response;defense response to virus;immune effector process;immune system process;macromolecule biosynthetic p…	binding;DNA binding;double-stranded RNA binding;nucleic acid binding;RNA binding	cell part;cytoplasm;cytoplasmic part;intracellular membrane-bounded organelle;intracellular non-membrane-bounded organelle;intracellular organelle;intracellular organelle part;intracellular part;macromolecular complex;membrane;membrane-bounded organelle;mitochondrion;non-membrane-bounded organelle;nuclear part;nucleolus;nucleoplasm;nucleus;organelle;organelle part;ribonucleoprotein complex	GO:0002252;GO:0002376;GO:0006139;GO:0006351;GO:0006355;GO:0006417;GO:0006464;GO:0006468;GO:0006793;GO:0006796;GO:0006807;GO:0006950;GO:0006952;GO:0008152;GO:0009058;GO:0009059;GO:0009607;GO:0009615;GO:0009889;GO:0009890;GO:0009891;GO:0009892;GO:0009893;GO:0009987;GO:0010468;GO:0010556;GO:0010557;GO:0010558;GO:0010604;GO:0010605;GO:0010608;GO:0010628;GO:0010629;GO:0016070;GO:0016310;GO:0017148;GO:…	GO:0003676;GO:0003677;GO:0003723;GO:0003725;GO:0005488	GO:0005634;GO:0005654;GO:0005730;GO:0005737;GO:0005739;GO:0016020;GO:0030529;GO:0032991;GO:0043226;GO:0043227;GO:0043228;GO:0043229;GO:0043231;GO:0043232;GO:0044422;GO:0044424;GO:0044428;GO:0044444;GO:0044446;GO:0044464	1.0262	1.0366	0.9394	1.2358	1.1638	1.1337	0.9701	0.9535	1.0748	0.8476	0.846	0.8496
P09651	ROA1_HUMAN	reviewed	Heterogeneous nuclear ribonucleoprotein A1 (hnRNP A1) (Helix-destabilizing protein) (Single-strand RNA-binding protein) (hnRNP core protein A1) [Cleaved into: Heterogeneous nuclear ribonucleoprotein A1, N-terminally processed]	HNRNPA1	Homo sapiens (Human)	alternative nuclear mRNA splicing, via spliceosome;cellular macromolecule metabolic process;cellular metabolic process;cellular nitrogen compound metabolic process;cellular process;establishment of localization;establishment of localization in cell;establishment of RNA localization;gene expression;intracellular transport;macromolecule metabolic process;metabolic process;mRNA metabolic process;mRN…	binding;DNA binding;nucleic acid binding;nucleotide binding;RNA binding;single-stranded DNA binding;single-stranded RNA binding;structure-specific DNA binding	catalytic step 2 spliceosome;cell part;cytoplasm;cytoskeleton;extracellular membrane-bounded organelle;extracellular organelle;extracellular region part;extracellular vesicular exosome;intermediate filament cytoskeleton;intracellular non-membrane-bounded organelle;intracellular organelle;intracellular organelle part;intracellular part;macromolecular complex;membrane;membrane-bounded organelle;mem…	GO:0000375;GO:0000377;GO:0000380;GO:0000398;GO:0006139;GO:0006396;GO:0006397;GO:0006405;GO:0006807;GO:0006810;GO:0006913;GO:0008152;GO:0008380;GO:0009987;GO:0010467;GO:0015931;GO:0016032;GO:0016070;GO:0016071;GO:0034641;GO:0043170;GO:0044237;GO:0044238;GO:0044260;GO:0046907;GO:0050657;GO:0050658;GO:0051028;GO:0051168;GO:0051169;GO:0051170;GO:0051234;GO:0051236;GO:0051649;GO:0090304	GO:0000166;GO:0003676;GO:0003677;GO:0003697;GO:0003723;GO:0003727;GO:0005488;GO:0043566	GO:0005654;GO:0005681;GO:0005737;GO:0005856;GO:0016020;GO:0030529;GO:0031982;GO:0031988;GO:0032991;GO:0043226;GO:0043227;GO:0043228;GO:0043229;GO:0043230;GO:0043232;GO:0044421;GO:0044422;GO:0044424;GO:0044428;GO:0044446;GO:0044464;GO:0045111;GO:0065010;GO:0070062;GO:0071013	1.0097	0.9755	1.0156	1.2366	1.3554	1.3355	1.0499	1.0878	1.2794	0.8793	0.9488	0.9278
P61604	CH10_HUMAN	reviewed	10 kDa heat shock protein, mitochondrial (Hsp10) (10 kDa chaperonin) (Chaperonin 10) (CPN10) (Early-pregnancy factor) (EPF)	HSPE1	Homo sapiens (Human)	activation of caspase activity;biological regulation;cell differentiation;cellular developmental process;cellular macromolecule metabolic process;cellular metabolic process;cellular process;cellular protein metabolic process;developmental process;macromolecule metabolic process;metabolic process;osteoblast differentiation;positive regulation of caspase activity;positive regulation of catalytic ac…	adenyl nucleotide binding;adenyl ribonucleotide binding;ATP binding;binding;chaperone binding;nucleotide binding;protein binding;purine nucleotide binding;purine ribonucleoside triphosphate binding;purine ribonucleotide binding;ribonucleotide binding;unfolded protein binding	cell part;cytoplasmic part;extracellular membrane-bounded organelle;extracellular organelle;extracellular region part;extracellular vesicular exosome;intracellular membrane-bounded organelle;intracellular organelle;intracellular organelle lumen;intracellular organelle part;intracellular part;membrane;membrane-bounded organelle;membrane-bounded vesicle;membrane-enclosed lumen;mitochondrial matrix;…	GO:0001649;GO:0006457;GO:0006919;GO:0006950;GO:0006986;GO:0008152;GO:0009987;GO:0010033;GO:0010952;GO:0019222;GO:0019538;GO:0030154;GO:0032502;GO:0035966;GO:0042221;GO:0043085;GO:0043170;GO:0043280;GO:0043281;GO:0044093;GO:0044237;GO:0044238;GO:0044260;GO:0044267;GO:0048869;GO:0050789;GO:0050790;GO:0050896;GO:0051336;GO:0051345;GO:0052547;GO:0052548;GO:0065007;GO:0065009;GO:2000116	GO:0000166;GO:0005488;GO:0005515;GO:0005524;GO:0017076;GO:0030554;GO:0032553;GO:0032555;GO:0032559;GO:0035639;GO:0051082;GO:0051087	GO:0005739;GO:0005759;GO:0016020;GO:0031974;GO:0031982;GO:0031988;GO:0043226;GO:0043227;GO:0043229;GO:0043230;GO:0043231;GO:0043233;GO:0044421;GO:0044422;GO:0044424;GO:0044429;GO:0044444;GO:0044446;GO:0044464;GO:0065010;GO:0070013;GO:0070062	0.9384	1.113	0.9483	1.6839	2.1382	2.0198	1.0375	1.1534	1.4879	1.0157	1.0849	0.97
P30086	PEBP1_HUMAN	reviewed	Phosphatidylethanolamine-binding protein 1 (PEBP-1) (HCNPpp) (Neuropolypeptide h3) (Prostatic-binding protein) (Raf kinase inhibitor protein) (RKIP) [Cleaved into: Hippocampal cholinergic neurostimulating peptide (HCNP)]	PEBP1	Homo sapiens (Human)		adenyl nucleotide binding;adenyl ribonucleotide binding;ATP binding;binding;endopeptidase inhibitor activity;endopeptidase regulator activity;enzyme binding;enzyme inhibitor activity;enzyme regulator activity;kinase binding;lipid binding;nucleotide binding;peptidase inhibitor activity;peptidase regulator activity;phosphatidylethanolamine binding;phospholipid binding;protein binding;protein kinase…	cell part;cytoplasm;extracellular membrane-bounded organelle;extracellular organelle;extracellular region part;extracellular vesicular exosome;intracellular membrane-bounded organelle;intracellular organelle;intracellular part;membrane-bounded organelle;membrane-bounded vesicle;nucleus;organelle;vesicle		GO:0000166;GO:0004857;GO:0004866;GO:0004867;GO:0005488;GO:0005515;GO:0005524;GO:0005543;GO:0008289;GO:0008429;GO:0017076;GO:0019899;GO:0019900;GO:0019901;GO:0030234;GO:0030414;GO:0030554;GO:0032553;GO:0032555;GO:0032559;GO:0035639;GO:0061134;GO:0061135	GO:0005634;GO:0005737;GO:0031982;GO:0031988;GO:0043226;GO:0043227;GO:0043229;GO:0043230;GO:0043231;GO:0044421;GO:0044424;GO:0044464;GO:0065010;GO:0070062	1.0961	0.9578	0.9704	0.7393	0.8836	0.8166	0.8527	0.8874	0.8578	0.6802	0.595	0.6636
P02679	FIBG_HUMAN	reviewed	Fibrinogen gamma chain	FGG	Homo sapiens (Human)	biological adhesion;biological regulation;blood coagulation;cell activation;cell adhesion;cell-cell adhesion;cell-matrix adhesion;cell-substrate adhesion;cellular component assembly;cellular component assembly at cellular level;cellular component organization;cellular component organization at cellular level;cellular component organization or biogenesis;cellular component organization or biogenes…	binding;cation binding;cell adhesion molecule binding;ion binding;metal ion binding;protein binding;receptor binding;structural molecule activity	blood microparticle;cell cortex;cell part;cell surface;cytoplasmic membrane-bounded vesicle;cytoplasmic membrane-bounded vesicle lumen;cytoplasmic part;cytoplasmic vesicle;cytoplasmic vesicle part;external side of plasma membrane;extracellular membrane-bounded organelle;extracellular organelle;extracellular region;extracellular region part;extracellular space;extracellular vesicular exosome;fibri…	GO:0001775;GO:0002576;GO:0002791;GO:0002793;GO:0006461;GO:0006810;GO:0006887;GO:0007155;GO:0007160;GO:0007165;GO:0007596;GO:0007599;GO:0009966;GO:0009967;GO:0009987;GO:0010035;GO:0010038;GO:0010470;GO:0010627;GO:0010646;GO:0010647;GO:0010740;GO:0010941;GO:0016043;GO:0016192;GO:0016337;GO:0017157;GO:0019229;GO:0022407;GO:0022409;GO:0022603;GO:0022607;GO:0022610;GO:0023051;GO:0023056;GO:0030155;GO:…	GO:0005102;GO:0005198;GO:0005488;GO:0005515;GO:0043167;GO:0043169;GO:0046872;GO:0050839	GO:0005576;GO:0005577;GO:0005615;GO:0005886;GO:0005938;GO:0009897;GO:0009986;GO:0016020;GO:0016023;GO:0030141;GO:0031091;GO:0031093;GO:0031410;GO:0031974;GO:0031982;GO:0031983;GO:0031988;GO:0032991;GO:0034774;GO:0043226;GO:0043227;GO:0043229;GO:0043230;GO:0043231;GO:0043233;GO:0043234;GO:0044421;GO:0044422;GO:0044424;GO:0044425;GO:0044433;GO:0044444;GO:0044446;GO:0044459;GO:0044464;GO:0060205;GO:…	1.0112	1.0128	0.9749	1.4323	1.4413	1.5461	1.9075	2.0284	2.0956	2.4648	3.0357	2.6928
Q92896	GSLG1_HUMAN	reviewed	Golgi apparatus protein 1 (CFR-1) (Cysteine-rich fibroblast growth factor receptor) (E-selectin ligand 1) (ESL-1) (Golgi sialoglycoprotein MG-160)	GLG1	Homo sapiens (Human)	anatomical structure morphogenesis;biological regulation;blood coagulation;bone morphogenesis;cell migration;cell motility;cellular component movement;cellular process;coagulation;developmental process;hemostasis;immune system process;leukocyte migration;locomotion;multicellular organismal process;negative regulation of biological process;negative regulation of cell communication;negative regulat…	binding;protein binding;receptor binding	cell part;cytoplasmic part;extracellular matrix;extracellular membrane-bounded organelle;extracellular organelle;extracellular region part;extracellular vesicular exosome;Golgi apparatus;Golgi apparatus part;Golgi membrane;integral to membrane;intracellular membrane-bounded organelle;intracellular organelle;intracellular organelle part;intracellular part;intrinsic to membrane;membrane;membrane pa…	GO:0002376;GO:0006928;GO:0007596;GO:0007599;GO:0009653;GO:0009966;GO:0009968;GO:0009987;GO:0010468;GO:0010646;GO:0010648;GO:0010955;GO:0016477;GO:0017015;GO:0019222;GO:0023051;GO:0023057;GO:0030512;GO:0032330;GO:0032501;GO:0032502;GO:0040011;GO:0045595;GO:0048519;GO:0048523;GO:0048583;GO:0048585;GO:0048870;GO:0050789;GO:0050793;GO:0050794;GO:0050817;GO:0050878;GO:0050900;GO:0051239;GO:0051246;GO:…	GO:0005102;GO:0005488;GO:0005515	GO:0000139;GO:0005794;GO:0005886;GO:0016020;GO:0016021;GO:0031012;GO:0031090;GO:0031224;GO:0031982;GO:0031988;GO:0043226;GO:0043227;GO:0043229;GO:0043230;GO:0043231;GO:0044421;GO:0044422;GO:0044424;GO:0044425;GO:0044431;GO:0044444;GO:0044446;GO:0044464;GO:0065010;GO:0070062	0.9867	0.9517	1.0725	1.3673	1.4263	1.5695	1.7032	2.3109	1.813	2.2518	2.4181	2.6024
P07858	CATB_HUMAN	reviewed	Cathepsin B (EC 3.4.22.1) (APP secretase) (APPS) (Cathepsin B1) [Cleaved into: Cathepsin B light chain; Cathepsin B heavy chain]	CTSB	Homo sapiens (Human)	activation of immune response;activation of innate immune response;anatomical structure development;biological regulation;cell differentiation;cellular component disassembly;cellular component disassembly at cellular level;cellular component organization;cellular component organization at cellular level;cellular component organization or biogenesis;cellular component organization or biogenesis at…	binding;catalytic activity;collagen binding;cysteine-type endopeptidase activity;cysteine-type peptidase activity;endopeptidase activity;glycoprotein binding;hydrolase activity;peptidase activity;peptidase activity, acting on L-amino acid peptides;protein binding;proteoglycan binding	cell part;cytoplasmic membrane-bounded vesicle;cytoplasmic part;cytoplasmic vesicle;extracellular membrane-bounded organelle;extracellular organelle;extracellular region;extracellular region part;extracellular space;extracellular vesicular exosome;intracellular;intracellular membrane-bounded organelle;intracellular non-membrane-bounded organelle;intracellular organelle;intracellular organelle par…	GO:0002218;GO:0002221;GO:0002224;GO:0002253;GO:0002376;GO:0002682;GO:0002684;GO:0002757;GO:0002758;GO:0002764;GO:0003006;GO:0006508;GO:0006950;GO:0006952;GO:0006955;GO:0007165;GO:0008152;GO:0009719;GO:0009725;GO:0009888;GO:0009987;GO:0010033;GO:0010941;GO:0016043;GO:0019222;GO:0019538;GO:0022411;GO:0022414;GO:0022617;GO:0030154;GO:0030198;GO:0030574;GO:0030855;GO:0031347;GO:0031349;GO:0032501;GO:…	GO:0001948;GO:0003824;GO:0004175;GO:0004197;GO:0005488;GO:0005515;GO:0005518;GO:0008233;GO:0008234;GO:0016787;GO:0043394;GO:0070011	GO:0000323;GO:0005576;GO:0005615;GO:0005622;GO:0005730;GO:0005739;GO:0005764;GO:0005773;GO:0016023;GO:0031410;GO:0031982;GO:0031988;GO:0042470;GO:0043226;GO:0043227;GO:0043228;GO:0043229;GO:0043230;GO:0043231;GO:0043232;GO:0044421;GO:0044422;GO:0044424;GO:0044428;GO:0044444;GO:0044446;GO:0044464;GO:0048471;GO:0048770;GO:0065010;GO:0070062	0.9923	1.0341	0.9717	0.9119	0.8659	0.8684	0.769	0.7341	0.8283	0.7508	0.742	0.7808
Q5JRA6	TGO1_HUMAN	reviewed	Transport and Golgi organization protein 1 homolog (TANGO1) (C219-reactive peptide) (D320) (Melanoma inhibitory activity protein 3)	MIA3	Homo sapiens (Human)	anatomical structure development;biological regulation;cell development;cellular component organization;cellular component organization at cellular level;cellular component organization or biogenesis;cellular component organization or biogenesis at cellular level;cellular developmental process;cellular process;chondrocyte development;collagen fibril organization;developmental process;establishmen…		cell part;cytoplasmic part;endoplasmic reticulum membrane;endoplasmic reticulum part;integral to membrane;intracellular membrane-bounded organelle;intracellular organelle;intracellular organelle part;intracellular part;intrinsic to membrane;membrane;membrane part;membrane-bounded organelle;organelle;organelle membrane;organelle part	GO:0002063;GO:0002682;GO:0002684;GO:0002685;GO:0002687;GO:0006810;GO:0006887;GO:0006950;GO:0007162;GO:0009611;GO:0009987;GO:0015031;GO:0016043;GO:0016192;GO:0030155;GO:0030198;GO:0030199;GO:0030278;GO:0030334;GO:0030335;GO:0030336;GO:0030500;GO:0030501;GO:0032502;GO:0032879;GO:0032940;GO:0040012;GO:0040013;GO:0040017;GO:0042060;GO:0043062;GO:0045184;GO:0045778;GO:0046903;GO:0048468;GO:0048518;GO:…		GO:0005789;GO:0016020;GO:0016021;GO:0031090;GO:0031224;GO:0043226;GO:0043227;GO:0043229;GO:0043231;GO:0044422;GO:0044424;GO:0044425;GO:0044432;GO:0044444;GO:0044446;GO:0044464	1.0234	0.9568	1.0346	1.1048	1.0885	1.1157	1.1189	1.3188	1.1912	1.2071	1.3975	1.318
P42765	THIM_HUMAN	reviewed	3-ketoacyl-CoA thiolase, mitochondrial (EC 2.3.1.16) (Acetyl-CoA acetyltransferase) (EC 2.3.1.9) (Acetyl-CoA acyltransferase) (Acyl-CoA hydrolase, mitochondrial) (EC 3.1.2.-) (EC 3.1.2.1) (EC 3.1.2.2) (Beta-ketothiolase) (Mitochondrial 3-oxoacyl-CoA thiolase) (T1)	ACAA2	Homo sapiens (Human)	alcohol metabolic process;biosynthetic process;carboxylic acid metabolic process;cellular ketone metabolic process;cellular lipid metabolic process;cellular metabolic process;cellular process;cellular response to chemical stimulus;cellular response to hypoxia;cellular response to oxygen levels;cellular response to stimulus;cellular response to stress;cholesterol biosynthetic process;cholesterol m…	acetyl-CoA C-acyltransferase activity;C-acyltransferase activity;catalytic activity;transferase activity;transferase activity, transferring acyl groups;transferase activity, transferring acyl groups other than amino-acyl groups	cell part;cytoplasmic part;extracellular membrane-bounded organelle;extracellular organelle;extracellular region part;extracellular vesicular exosome;intracellular membrane-bounded organelle;intracellular organelle;intracellular organelle part;intracellular part;membrane;membrane-bounded organelle;membrane-bounded vesicle;mitochondrial inner membrane;mitochondrial membrane;mitochondrial part;mito…	GO:0001666;GO:0006066;GO:0006082;GO:0006629;GO:0006631;GO:0006694;GO:0006695;GO:0006950;GO:0008152;GO:0008202;GO:0008203;GO:0008610;GO:0009058;GO:0009987;GO:0016125;GO:0016126;GO:0019752;GO:0032787;GO:0033554;GO:0042180;GO:0042221;GO:0043436;GO:0044237;GO:0044238;GO:0044255;GO:0044281;GO:0050896;GO:0051716;GO:0070482;GO:0070887;GO:0071453;GO:0071456	GO:0003824;GO:0003988;GO:0016408;GO:0016740;GO:0016746;GO:0016747	GO:0005739;GO:0005743;GO:0016020;GO:0019866;GO:0031090;GO:0031966;GO:0031982;GO:0031988;GO:0043226;GO:0043227;GO:0043229;GO:0043230;GO:0043231;GO:0044421;GO:0044422;GO:0044424;GO:0044429;GO:0044444;GO:0044446;GO:0044464;GO:0065010;GO:0070062	0.987	1.0785	0.9465	1.2199	1.3038	1.329	0.9226	0.9616	1.0395	0.8223	0.9341	0.9166
P49257	LMAN1_HUMAN	reviewed	Protein ERGIC-53 (ER-Golgi intermediate compartment 53 kDa protein) (Gp58) (Intracellular mannose-specific lectin MR60) (Lectin mannose-binding 1)	LMAN1	Homo sapiens (Human)	biological regulation;blood coagulation;carbohydrate metabolic process;cellular carbohydrate metabolic process;cellular component organization;cellular component organization at cellular level;cellular component organization or biogenesis;cellular component organization or biogenesis at cellular level;cellular macromolecule metabolic process;cellular metabolic process;cellular process;cellular pr…	binding;carbohydrate binding;cation binding;ion binding;mannose binding;metal ion binding;monosaccharide binding;protein binding;sugar binding;unfolded protein binding	cell part;coated vesicle membrane;contractile fiber part;cytoplasmic part;cytoplasmic vesicle membrane;cytoplasmic vesicle part;endoplasmic reticulum membrane;endoplasmic reticulum part;endoplasmic reticulum-Golgi intermediate compartment;endoplasmic reticulum-Golgi intermediate compartment membrane;ER to Golgi transport vesicle membrane;extracellular membrane-bounded organelle;extracellular orga…	GO:0005975;GO:0006457;GO:0006464;GO:0006486;GO:0006487;GO:0006810;GO:0006888;GO:0006996;GO:0007029;GO:0007030;GO:0007596;GO:0007599;GO:0008152;GO:0009987;GO:0010638;GO:0015031;GO:0016043;GO:0016192;GO:0018193;GO:0018196;GO:0018279;GO:0019538;GO:0032501;GO:0033043;GO:0043170;GO:0043412;GO:0043413;GO:0043687;GO:0044237;GO:0044238;GO:0044260;GO:0044262;GO:0044267;GO:0045184;GO:0046907;GO:0048193;GO:…	GO:0005488;GO:0005515;GO:0005529;GO:0005537;GO:0030246;GO:0043167;GO:0043169;GO:0046872;GO:0048029;GO:0051082	GO:0000139;GO:0005789;GO:0005793;GO:0012506;GO:0012507;GO:0016020;GO:0016021;GO:0030017;GO:0030658;GO:0030659;GO:0030662;GO:0031090;GO:0031224;GO:0031982;GO:0031988;GO:0033116;GO:0033643;GO:0033646;GO:0033655;GO:0043226;GO:0043227;GO:0043229;GO:0043230;GO:0043231;GO:0044217;GO:0044220;GO:0044421;GO:0044422;GO:0044424;GO:0044425;GO:0044431;GO:0044432;GO:0044433;GO:0044444;GO:0044446;GO:0044449;GO:…	0.9864	0.9618	1.0553	1.6622	1.7205	2.0627	1.6793	2.0801	2.0232	2.0522	2.3646	2.2779
P49588	SYAC_HUMAN	reviewed	Alanine--tRNA ligase, cytoplasmic (EC 6.1.1.7) (Alanyl-tRNA synthetase) (AlaRS) (Renal carcinoma antigen NY-REN-42)	AARS	Homo sapiens (Human)	alanyl-tRNA aminoacylation;amine metabolic process;amino acid activation;anatomical structure development;biological regulation;carboxylic acid metabolic process;cellular amine metabolic process;cellular amino acid metabolic process;cellular ketone metabolic process;cellular macromolecule metabolic process;cellular metabolic process;cellular nitrogen compound metabolic process;cellular process;ce…	adenyl nucleotide binding;adenyl ribonucleotide binding;alanine-tRNA ligase activity;amine binding;amino acid binding;aminoacyl-tRNA editing activity;aminoacyl-tRNA ligase activity;ATP binding;binding;carboxylic acid binding;carboxylic ester hydrolase activity;catalytic activity;cation binding;hydrolase activity;hydrolase activity, acting on ester bonds;ion binding;ligase activity;ligase activity…	cell part;cytoplasm;cytoplasmic part;cytosol;extracellular membrane-bounded organelle;extracellular organelle;extracellular region part;extracellular vesicular exosome;intracellular part;membrane;membrane-bounded organelle;membrane-bounded vesicle;organelle;vesicle	GO:0001101;GO:0001942;GO:0003008;GO:0006082;GO:0006139;GO:0006396;GO:0006399;GO:0006400;GO:0006418;GO:0006419;GO:0006457;GO:0006520;GO:0006807;GO:0006950;GO:0006984;GO:0006986;GO:0007165;GO:0008033;GO:0008152;GO:0008544;GO:0009308;GO:0009451;GO:0009719;GO:0009888;GO:0009987;GO:0010033;GO:0010243;GO:0010467;GO:0010941;GO:0014075;GO:0016070;GO:0019538;GO:0019752;GO:0021680;GO:0022404;GO:0022405;GO:…	GO:0000049;GO:0000166;GO:0002161;GO:0003676;GO:0003723;GO:0003824;GO:0004812;GO:0004813;GO:0005488;GO:0005524;GO:0008270;GO:0016597;GO:0016787;GO:0016788;GO:0016874;GO:0016875;GO:0016876;GO:0017076;GO:0030554;GO:0031406;GO:0032553;GO:0032555;GO:0032559;GO:0035639;GO:0043167;GO:0043169;GO:0043176;GO:0046872;GO:0046914;GO:0052689	GO:0005737;GO:0005829;GO:0016020;GO:0031982;GO:0031988;GO:0043226;GO:0043227;GO:0043230;GO:0044421;GO:0044424;GO:0044444;GO:0044464;GO:0065010;GO:0070062	0.9408	1.0923	0.9655	0.7631	0.6962	0.6839	0.5883	0.4961	0.5771	0.5491	0.5237	0.5119
P07148	FABPL_HUMAN	reviewed	Fatty acid-binding protein, liver (Fatty acid-binding protein 1) (Liver-type fatty acid-binding protein) (L-FABP)	FABP1	Homo sapiens (Human)	acylglycerol catabolic process;acylglycerol metabolic process;biological regulation;catabolic process;cellular catabolic process;cellular lipid catabolic process;cellular lipid metabolic process;cellular metabolic process;cellular process;cellular response to chemical stimulus;cellular response to hydrogen peroxide;cellular response to hypoxia;cellular response to oxidative stress;cellular respon…	antioxidant activity;bile acid binding;binding;carboxylic acid binding;chromatin binding;drug binding;fatty acid binding;fatty acid transporter activity;lipid binding;lipid transporter activity;long-chain fatty acid transporter activity;monocarboxylic acid binding;phospholipid binding;steroid binding;substrate-specific transporter activity;transporter activity	apical cortex;cell cortex part;cell part;cytoplasmic part;cytosol;extracellular membrane-bounded organelle;extracellular organelle;extracellular region part;extracellular vesicular exosome;intracellular organelle lumen;intracellular organelle part;intracellular part;membrane-bounded organelle;membrane-bounded vesicle;membrane-enclosed lumen;microbody lumen;microbody part;nuclear part;nucleoplasm;…	GO:0000302;GO:0001666;GO:0002230;GO:0002682;GO:0002697;GO:0002831;GO:0003008;GO:0006629;GO:0006638;GO:0006639;GO:0006641;GO:0006662;GO:0006950;GO:0006979;GO:0008152;GO:0008284;GO:0009056;GO:0009893;GO:0009894;GO:0009896;GO:0009987;GO:0010035;GO:0010466;GO:0010565;GO:0010941;GO:0016042;GO:0018904;GO:0019216;GO:0019217;GO:0019222;GO:0019433;GO:0022600;GO:0031323;GO:0031325;GO:0031329;GO:0031331;GO:…	GO:0003682;GO:0005215;GO:0005319;GO:0005324;GO:0005488;GO:0005496;GO:0005504;GO:0005543;GO:0008144;GO:0008289;GO:0015245;GO:0016209;GO:0022892;GO:0031406;GO:0032052;GO:0033293	GO:0005654;GO:0005782;GO:0005829;GO:0031907;GO:0031974;GO:0031982;GO:0031988;GO:0043226;GO:0043227;GO:0043230;GO:0043233;GO:0044421;GO:0044422;GO:0044424;GO:0044428;GO:0044438;GO:0044439;GO:0044444;GO:0044446;GO:0044448;GO:0044464;GO:0045179;GO:0065010;GO:0070013;GO:0070062	1.032	0.9485	1.0238	0.8143	0.8938	0.8881	0.8201	0.9147	0.8432	0.7575	0.7793	0.7894
Q9NU22	MDN1_HUMAN	reviewed	Midasin (Dynein-related AAA-ATPase MDN1) (MIDAS-containing protein)	MDN1	Homo sapiens (Human)	cellular component assembly;cellular component organization;cellular component organization or biogenesis;macromolecular complex assembly;macromolecular complex subunit organization;metabolic process;protein complex assembly;protein complex subunit organization	adenyl nucleotide binding;adenyl ribonucleotide binding;ATP binding;ATPase activity;binding;catalytic activity;hydrolase activity;hydrolase activity, acting on acid anhydrides;hydrolase activity, acting on acid anhydrides, in phosphorus-containing anhydrides;nucleoside-triphosphatase activity;nucleotide binding;protein binding;purine nucleotide binding;purine ribonucleoside triphosphate binding;p…	cell part;cytoplasm;cytoskeleton;intermediate filament cytoskeleton;intracellular membrane-bounded organelle;intracellular non-membrane-bounded organelle;intracellular organelle;intracellular organelle part;intracellular part;membrane;membrane-bounded organelle;non-membrane-bounded organelle;nuclear part;nucleolus;nucleus;organelle;organelle part	GO:0006461;GO:0008152;GO:0016043;GO:0022607;GO:0043933;GO:0065003;GO:0071822;GO:0071840	GO:0000166;GO:0003824;GO:0005488;GO:0005515;GO:0005524;GO:0016462;GO:0016787;GO:0016817;GO:0016818;GO:0016887;GO:0017076;GO:0017111;GO:0030554;GO:0032553;GO:0032555;GO:0032559;GO:0035639;GO:0051082	GO:0005634;GO:0005730;GO:0005737;GO:0005856;GO:0016020;GO:0043226;GO:0043227;GO:0043228;GO:0043229;GO:0043231;GO:0043232;GO:0044422;GO:0044424;GO:0044428;GO:0044446;GO:0044464;GO:0045111	0.9842	0.9926	1.0228	1.0015	0.9097	1.0132	1.0787	1.0027	0.9965	1.2788	1.2766	1.231
P00505	AATM_HUMAN	reviewed	Aspartate aminotransferase, mitochondrial (mAspAT) (EC 2.6.1.1) (EC 2.6.1.7) (Fatty acid-binding protein) (FABP-1) (Glutamate oxaloacetate transaminase 2) (Kynurenine aminotransferase 4) (Kynurenine aminotransferase IV) (Kynurenine--oxoglutarate transaminase 4) (Kynurenine--oxoglutarate transaminase IV) (Plasma membrane-associated fatty acid-binding protein) (FABPpm) (Transaminase A)	GOT2	Homo sapiens (Human)	2-oxoglutarate metabolic process;4-hydroxyproline catabolic process;4-hydroxyproline metabolic process;alcohol biosynthetic process;alcohol metabolic process;amine biosynthetic process;amine catabolic process;amine metabolic process;aspartate biosynthetic process;aspartate catabolic process;aspartate family amino acid biosynthetic process;aspartate family amino acid catabolic process;aspartate fa…	binding;catalytic activity;cofactor binding;kynurenine-oxoglutarate transaminase activity;L-aspartate:2-oxoglutarate aminotransferase activity;L-phenylalanine aminotransferase activity;L-phenylalanine:2-oxoglutarate aminotransferase activity;pyridoxal phosphate binding;transaminase activity;transferase activity;transferase activity, transferring nitrogenous groups;vitamin B6 binding;vitamin bindi…	cell part;cytoplasmic part;extracellular membrane-bounded organelle;extracellular organelle;extracellular region part;extracellular vesicular exosome;intracellular membrane-bounded organelle;intracellular organelle;intracellular organelle lumen;intracellular organelle part;intracellular part;membrane;membrane-bounded organelle;membrane-bounded vesicle;membrane-enclosed lumen;mitochondrial inner m…	GO:0005975;GO:0005996;GO:0006006;GO:0006066;GO:0006082;GO:0006094;GO:0006103;GO:0006106;GO:0006107;GO:0006520;GO:0006531;GO:0006532;GO:0006533;GO:0006536;GO:0006538;GO:0006575;GO:0006807;GO:0006810;GO:0006869;GO:0008152;GO:0008652;GO:0009056;GO:0009058;GO:0009063;GO:0009064;GO:0009065;GO:0009066;GO:0009067;GO:0009068;GO:0009308;GO:0009309;GO:0009310;GO:0009987;GO:0010033;GO:0015718;GO:0015849;GO:…	GO:0003824;GO:0004069;GO:0005488;GO:0008483;GO:0016212;GO:0016740;GO:0016769;GO:0019842;GO:0030170;GO:0048037;GO:0070279;GO:0070546;GO:0080130	GO:0005739;GO:0005743;GO:0005759;GO:0005886;GO:0016020;GO:0019866;GO:0031090;GO:0031966;GO:0031974;GO:0031982;GO:0031988;GO:0043226;GO:0043227;GO:0043229;GO:0043230;GO:0043231;GO:0043233;GO:0044421;GO:0044422;GO:0044424;GO:0044429;GO:0044444;GO:0044446;GO:0044464;GO:0065010;GO:0070013;GO:0070062	0.9931	1.0109	0.9971	2.191	2.496	2.6487	1.2662	1.5637	1.7956	1.4124	1.7198	1.3798
P11047	LAMC1_HUMAN	reviewed	Laminin subunit gamma-1 (Laminin B2 chain) (Laminin-1 subunit gamma) (Laminin-10 subunit gamma) (Laminin-11 subunit gamma) (Laminin-2 subunit gamma) (Laminin-3 subunit gamma) (Laminin-4 subunit gamma) (Laminin-6 subunit gamma) (Laminin-7 subunit gamma) (Laminin-8 subunit gamma) (Laminin-9 subunit gamma) (S-laminin subunit gamma) (S-LAM gamma)	LAMC1	Homo sapiens (Human)	anatomical structure development;anatomical structure morphogenesis;axon guidance;biological adhesion;biological regulation;cell adhesion;cell junction assembly;cell junction organization;cell migration;cell morphogenesis;cell morphogenesis involved in differentiation;cell motility;cell-substrate adhesion;cell-substrate junction assembly;cellular component assembly;cellular component assembly at …	binding;extracellular matrix structural constituent;glycolipid binding;glycosphingolipid binding;lipid binding;sphingolipid binding;structural molecule activity	basement membrane;extracellular matrix;extracellular matrix part;extracellular membrane-bounded organelle;extracellular organelle;extracellular region;extracellular region part;extracellular space;extracellular vesicular exosome;laminin complex;laminin-1 complex;laminin-10 complex;laminin-11 complex;macromolecular complex;membrane-bounded organelle;membrane-bounded vesicle;organelle;protein compl…	GO:0000902;GO:0000904;GO:0006461;GO:0006928;GO:0006935;GO:0007044;GO:0007155;GO:0007411;GO:0007492;GO:0008284;GO:0009605;GO:0009653;GO:0009888;GO:0009987;GO:0016043;GO:0016477;GO:0022411;GO:0022607;GO:0022610;GO:0022617;GO:0030198;GO:0031581;GO:0031589;GO:0032502;GO:0032989;GO:0034329;GO:0034330;GO:0034446;GO:0040011;GO:0042127;GO:0042221;GO:0042330;GO:0043062;GO:0043933;GO:0048518;GO:0048522;GO:…	GO:0005198;GO:0005201;GO:0005488;GO:0008289;GO:0043208;GO:0046625;GO:0051861	GO:0005576;GO:0005604;GO:0005606;GO:0005615;GO:0031012;GO:0031982;GO:0031988;GO:0032991;GO:0043226;GO:0043227;GO:0043230;GO:0043234;GO:0043256;GO:0043259;GO:0043260;GO:0044420;GO:0044421;GO:0065010;GO:0070062	1.0147	0.9731	1.011	1.2788	1.3298	1.4255	1.9661	2.2229	2.0174	1.8935	1.9449	2.0471
P24752	THIL_HUMAN	reviewed	Acetyl-CoA acetyltransferase, mitochondrial (EC 2.3.1.9) (Acetoacetyl-CoA thiolase) (T2)	ACAT1	Homo sapiens (Human)	adipose tissue development;amine catabolic process;amine metabolic process;anatomical structure development;biosynthetic process;brain development;branched chain family amino acid catabolic process;branched chain family amino acid metabolic process;carboxylic acid catabolic process;carboxylic acid metabolic process;catabolic process;cellular amine metabolic process;cellular amino acid catabolic p…	acetyl-CoA C-acetyltransferase activity;acetyl-CoA C-acyltransferase activity;acetyltransferase activity;binding;C-acetyltransferase activity;C-acyltransferase activity;catalytic activity;cation binding;coenzyme binding;cofactor binding;ion binding;metal ion binding;transferase activity;transferase activity, transferring acyl groups;transferase activity, transferring acyl groups other than amino-…	cell part;cytoplasmic part;extracellular membrane-bounded organelle;extracellular organelle;extracellular region part;extracellular vesicular exosome;intracellular membrane-bounded organelle;intracellular organelle;intracellular organelle lumen;intracellular organelle part;intracellular part;membrane;membrane-bounded organelle;membrane-bounded vesicle;membrane-enclosed lumen;mitochondrial inner m…	GO:0001889;GO:0006082;GO:0006461;GO:0006520;GO:0006629;GO:0006807;GO:0006950;GO:0007420;GO:0008152;GO:0009056;GO:0009058;GO:0009063;GO:0009081;GO:0009083;GO:0009308;GO:0009310;GO:0009605;GO:0009719;GO:0009725;GO:0009888;GO:0009987;GO:0009991;GO:0010033;GO:0014070;GO:0016043;GO:0016054;GO:0019752;GO:0022607;GO:0031667;GO:0032502;GO:0034641;GO:0042180;GO:0042221;GO:0042594;GO:0043436;GO:0043933;GO:…	GO:0003824;GO:0003985;GO:0003988;GO:0005488;GO:0016407;GO:0016408;GO:0016453;GO:0016740;GO:0016746;GO:0016747;GO:0043167;GO:0043169;GO:0046872;GO:0048037;GO:0050662	GO:0005739;GO:0005743;GO:0005759;GO:0016020;GO:0019866;GO:0031090;GO:0031966;GO:0031974;GO:0031982;GO:0031988;GO:0043226;GO:0043227;GO:0043229;GO:0043230;GO:0043231;GO:0043233;GO:0044421;GO:0044422;GO:0044424;GO:0044429;GO:0044444;GO:0044446;GO:0044464;GO:0065010;GO:0070013;GO:0070062	0.952	1.0539	0.9947	0.8739	0.8539	0.8047	0.7612	0.7627	0.8291	0.6632	0.7166	0.7192
Q99996	AKAP9_HUMAN	reviewed	A-kinase anchor protein 9 (AKAP-9) (A-kinase anchor protein 350 kDa) (AKAP 350) (hgAKAP 350) (A-kinase anchor protein 450 kDa) (AKAP 450) (AKAP 120-like protein) (Centrosome- and Golgi-localized PKN-associated protein) (CG-NAP) (Protein hyperion) (Protein kinase A-anchoring protein 9) (PRKA9) (Protein yotiao)	AKAP9	Homo sapiens (Human)	anatomical structure development;biological regulation;cell communication;cell cycle;cell cycle process;cell development;cell-cell signaling;cellular chemical homeostasis;cellular component organization;cellular component organization at cellular level;cellular component organization or biogenesis;cellular component organization or biogenesis at cellular level;cellular developmental process;cellu…	binding;channel regulator activity;ion channel binding;potassium channel regulator activity;protein binding;protein complex scaffold;receptor binding;structural molecule activity	cation channel complex;cell part;centrosome;cytoplasmic part;cytoskeletal part;cytoskeleton;cytosol;Golgi apparatus;intracellular membrane-bounded organelle;intracellular non-membrane-bounded organelle;intracellular organelle;intracellular organelle part;intracellular part;ion channel complex;macromolecular complex;membrane part;membrane-bounded organelle;microtubule organizing center;microtubule…	GO:0000086;GO:0000278;GO:0001932;GO:0001934;GO:0003006;GO:0006810;GO:0006873;GO:0006937;GO:0006942;GO:0006996;GO:0007049;GO:0007154;GO:0007165;GO:0007267;GO:0007268;GO:0007276;GO:0007283;GO:0008016;GO:0009893;GO:0009987;GO:0010033;GO:0010562;GO:0010604;GO:0016043;GO:0019220;GO:0019222;GO:0019725;GO:0022402;GO:0022414;GO:0023052;GO:0031323;GO:0031325;GO:0031399;GO:0031401;GO:0032268;GO:0032270;GO:…	GO:0005102;GO:0005198;GO:0005488;GO:0005515;GO:0015459;GO:0016247;GO:0032947;GO:0044325	GO:0000242;GO:0005794;GO:0005813;GO:0005815;GO:0005829;GO:0005856;GO:0008076;GO:0032991;GO:0034702;GO:0034703;GO:0034705;GO:0043226;GO:0043227;GO:0043228;GO:0043229;GO:0043231;GO:0043232;GO:0043234;GO:0044422;GO:0044424;GO:0044425;GO:0044430;GO:0044444;GO:0044446;GO:0044450;GO:0044459;GO:0044464	0.978	1.012	1.011	0.8403	0.8321	0.9436	1.1007	1.0856	0.9776	1.3594	1.2484	1.314
P43243	MATR3_HUMAN	reviewed	Matrin-3	MATR3	Homo sapiens (Human)	biological regulation;posttranscriptional regulation of gene expression;regulation of biological process;regulation of gene expression;regulation of macromolecule metabolic process;regulation of metabolic process	binding;cation binding;ion binding;metal ion binding;nucleotide binding;structural molecule activity;transition metal ion binding;zinc ion binding	cell part;intracellular organelle part;intracellular part;membrane;nuclear inner membrane;nuclear matrix;nuclear membrane;nuclear part;nucleoplasm;organelle inner membrane;organelle membrane;organelle part	GO:0010468;GO:0010608;GO:0019222;GO:0050789;GO:0060255;GO:0065007	GO:0000166;GO:0005198;GO:0005488;GO:0008270;GO:0043167;GO:0043169;GO:0046872;GO:0046914	GO:0005637;GO:0005654;GO:0016020;GO:0016363;GO:0019866;GO:0031090;GO:0031965;GO:0044422;GO:0044424;GO:0044428;GO:0044446;GO:0044464	1.0279	0.9619	1.014	0.9469	0.9584	0.9589	1.0165	1.0008	0.9707	1.1175	1.018	1.0811
P22314	UBA1_HUMAN	reviewed	Ubiquitin-like modifier-activating enzyme 1 (EC 6.2.1.45) (Protein A1S9) (Ubiquitin-activating enzyme E1)	UBA1	Homo sapiens (Human)	catabolic process;cellular catabolic process;cellular macromolecule catabolic process;cellular macromolecule metabolic process;cellular metabolic process;cellular process;cellular protein metabolic process;cellular response to stimulus;cellular response to stress;macromolecule catabolic process;macromolecule metabolic process;macromolecule modification;metabolic process;modification-dependent mac…	acid-amino acid ligase activity;adenyl nucleotide binding;adenyl ribonucleotide binding;ATP binding;binding;catalytic activity;ligase activity;ligase activity, forming carbon-nitrogen bonds;nucleotide binding;purine nucleotide binding;purine ribonucleoside triphosphate binding;purine ribonucleotide binding;ribonucleotide binding;small conjugating protein ligase activity;small protein activating e…	cell part;cytoplasm;cytoplasmic part;cytosol;extracellular membrane-bounded organelle;extracellular organelle;extracellular region part;extracellular vesicular exosome;intracellular membrane-bounded organelle;intracellular organelle;intracellular part;membrane-bounded organelle;membrane-bounded vesicle;mitochondrion;nucleus;organelle;vesicle	GO:0006464;GO:0006508;GO:0006950;GO:0006974;GO:0008152;GO:0009056;GO:0009057;GO:0009987;GO:0016567;GO:0019538;GO:0019941;GO:0032446;GO:0033554;GO:0043170;GO:0043412;GO:0043632;GO:0044237;GO:0044238;GO:0044248;GO:0044260;GO:0044265;GO:0044267;GO:0050896;GO:0051603;GO:0051716;GO:0070647	GO:0000166;GO:0003824;GO:0004839;GO:0004842;GO:0005488;GO:0005524;GO:0008641;GO:0016874;GO:0016879;GO:0016881;GO:0017076;GO:0019787;GO:0030554;GO:0032553;GO:0032555;GO:0032559;GO:0035639	GO:0005634;GO:0005737;GO:0005739;GO:0005829;GO:0031982;GO:0031988;GO:0043226;GO:0043227;GO:0043229;GO:0043230;GO:0043231;GO:0044421;GO:0044424;GO:0044444;GO:0044464;GO:0065010;GO:0070062	1.016	1.0154	0.9686	0.7958	0.7769	0.6844	0.6726	0.6193	0.6237	0.5789	0.5554	0.5492
P05091	ALDH2_HUMAN	reviewed	Aldehyde dehydrogenase, mitochondrial (EC 1.2.1.3) (ALDH class 2) (ALDH-E2) (ALDHI)	ALDH2	Homo sapiens (Human)	alcohol catabolic process;alcohol metabolic process;biological regulation;biosynthetic process;carbohydrate metabolic process;catabolic process;cell communication;cell-cell signaling;cellular biosynthetic process;cellular metabolic process;cellular process;ethanol catabolic process;ethanol metabolic process;ethanol oxidation;metabolic process;neurotransmitter biosynthetic process;neurotransmitter…	aldehyde dehydrogenase (NAD) activity;aldehyde dehydrogenase [NAD(P)+] activity;catalytic activity;electron carrier activity;oxidoreductase activity;oxidoreductase activity, acting on the aldehyde or oxo group of donors;oxidoreductase activity, acting on the aldehyde or oxo group of donors, NAD or NADP as acceptor	cell part;cytoplasmic part;extracellular membrane-bounded organelle;extracellular organelle;extracellular region part;extracellular vesicular exosome;intracellular organelle lumen;intracellular organelle part;intracellular part;membrane-bounded organelle;membrane-bounded vesicle;membrane-enclosed lumen;mitochondrial matrix;mitochondrial part;organelle;organelle lumen;organelle part;vesicle	GO:0001505;GO:0005975;GO:0006066;GO:0006067;GO:0006068;GO:0006069;GO:0006805;GO:0007154;GO:0007267;GO:0007268;GO:0008152;GO:0009056;GO:0009058;GO:0009987;GO:0023052;GO:0034308;GO:0034310;GO:0042133;GO:0042136;GO:0044237;GO:0044238;GO:0044249;GO:0044281;GO:0044282;GO:0046164;GO:0055114;GO:0065007;GO:0065008	GO:0003824;GO:0004029;GO:0004030;GO:0009055;GO:0016491;GO:0016620;GO:0016903	GO:0005759;GO:0031974;GO:0031982;GO:0031988;GO:0043226;GO:0043227;GO:0043230;GO:0043233;GO:0044421;GO:0044422;GO:0044424;GO:0044429;GO:0044444;GO:0044446;GO:0044464;GO:0065010;GO:0070013;GO:0070062	1.0483	1.002	0.9516	0.7273	0.8031	0.7239	0.7662	0.7667	0.8056	0.613	0.6201	0.6731
P31930	QCR1_HUMAN	reviewed	Cytochrome b-c1 complex subunit 1, mitochondrial (Complex III subunit 1) (Core protein I) (Ubiquinol-cytochrome-c reductase complex core protein 1)	UQCRC1	Homo sapiens (Human)	aerobic respiration;cellular metabolic process;cellular process;cellular respiration;electron transport chain;energy derivation by oxidation of organic compounds;generation of precursor metabolites and energy;metabolic process;mitochondrial electron transport, ubiquinol to cytochrome c;oxidation-reduction process;oxidative phosphorylation;phosphate-containing compound metabolic process;phosphorus…	binding;catalytic activity;cation binding;cation transmembrane transporter activity;enzyme binding;hydrogen ion transmembrane transporter activity;inorganic cation transmembrane transporter activity;ion binding;ion transmembrane transporter activity;metal ion binding;monovalent inorganic cation transmembrane transporter activity;oxidoreductase activity;oxidoreductase activity, acting on diphenols…	cell part;cytoplasmic part;intracellular membrane-bounded organelle;intracellular organelle;intracellular organelle part;intracellular part;macromolecular complex;membrane;membrane part;membrane-bounded organelle;mitochondrial inner membrane;mitochondrial membrane;mitochondrial membrane part;mitochondrial part;mitochondrial respiratory chain;mitochondrial respiratory chain complex III;mitochondri…	GO:0006091;GO:0006119;GO:0006122;GO:0006793;GO:0006796;GO:0008152;GO:0009060;GO:0009987;GO:0010033;GO:0014823;GO:0015980;GO:0016310;GO:0022900;GO:0022904;GO:0042221;GO:0043279;GO:0044237;GO:0044281;GO:0045333;GO:0050896;GO:0055114	GO:0003824;GO:0005215;GO:0005488;GO:0005515;GO:0008121;GO:0008324;GO:0015075;GO:0015077;GO:0015078;GO:0016491;GO:0016679;GO:0016681;GO:0019899;GO:0022857;GO:0022890;GO:0022891;GO:0022892;GO:0031625;GO:0043167;GO:0043169;GO:0046872	GO:0005739;GO:0005743;GO:0005746;GO:0005750;GO:0016020;GO:0019866;GO:0031090;GO:0031966;GO:0032991;GO:0043226;GO:0043227;GO:0043229;GO:0043231;GO:0043234;GO:0044422;GO:0044424;GO:0044425;GO:0044429;GO:0044444;GO:0044446;GO:0044455;GO:0044464;GO:0045275;GO:0070469	0.9931	0.9816	1.027	1.6788	1.8301	1.9594	1.4585	1.8678	1.7952	1.4546	1.7921	1.7858
Q7KZF4	SND1_HUMAN	reviewed	Staphylococcal nuclease domain-containing protein 1 (EC 3.1.31.1) (100 kDa coactivator) (EBNA2 coactivator p100) (Tudor domain-containing protein 11) (p100 co-activator)	SND1	Homo sapiens (Human)	biological regulation;biosynthetic process;cell differentiation;cellular biosynthetic process;cellular developmental process;cellular macromolecule biosynthetic process;cellular macromolecule metabolic process;cellular metabolic process;cellular nitrogen compound metabolic process;cellular process;developmental process;gene silencing;gene silencing by RNA;macromolecule biosynthetic process;macrom…	catalytic activity;hydrolase activity;hydrolase activity, acting on ester bonds;nuclease activity;protein binding transcription factor activity;transcription cofactor activity;transcription factor binding transcription factor activity	cell part;cytoplasm;cytoplasmic membrane-bounded vesicle;cytoplasmic part;cytoplasmic vesicle;extracellular membrane-bounded organelle;extracellular organelle;extracellular region part;extracellular vesicular exosome;intracellular membrane-bounded organelle;intracellular organelle;intracellular part;macromolecular complex;melanosome;membrane;membrane-bounded organelle;membrane-bounded vesicle;mit…	GO:0001649;GO:0006139;GO:0006351;GO:0006355;GO:0006807;GO:0008152;GO:0009058;GO:0009059;GO:0009889;GO:0009892;GO:0009987;GO:0010468;GO:0010556;GO:0010605;GO:0010608;GO:0010629;GO:0016032;GO:0016070;GO:0016441;GO:0016458;GO:0019219;GO:0019222;GO:0030154;GO:0031047;GO:0031323;GO:0031326;GO:0032502;GO:0032774;GO:0034641;GO:0034645;GO:0035194;GO:0040029;GO:0043170;GO:0044237;GO:0044238;GO:0044249;GO:…	GO:0000988;GO:0000989;GO:0003712;GO:0003824;GO:0004518;GO:0016787;GO:0016788	GO:0005634;GO:0005737;GO:0005739;GO:0016020;GO:0016023;GO:0016442;GO:0030529;GO:0031332;GO:0031410;GO:0031982;GO:0031988;GO:0032991;GO:0042470;GO:0043226;GO:0043227;GO:0043229;GO:0043230;GO:0043231;GO:0044421;GO:0044424;GO:0044444;GO:0044464;GO:0048770;GO:0065010;GO:0070062	1.0132	0.9997	0.9871	0.9083	0.8954	0.8893	1.0026	0.9911	0.9668	0.9735	0.9125	0.9679
Q5T4S7	UBR4_HUMAN	reviewed	E3 ubiquitin-protein ligase UBR4 (EC 2.3.2.27) (600 kDa retinoblastoma protein-associated factor) (N-recognin-4) (RING-type E3 ubiquitin transferase UBR4) (Retinoblastoma-associated factor of 600 kDa) (RBAF600) (p600) (Zinc finger UBR1-type protein 1)	UBR4	Homo sapiens (Human)	cellular macromolecule metabolic process;cellular metabolic process;cellular process;cellular protein metabolic process;macromolecule metabolic process;macromolecule modification;metabolic process;primary metabolic process;protein metabolic process;protein modification by small protein conjugation;protein modification by small protein conjugation or removal;protein modification process;protein ub…	acid-amino acid ligase activity;binding;catalytic activity;cation binding;ion binding;ligase activity;ligase activity, forming carbon-nitrogen bonds;metal ion binding;small conjugating protein ligase activity;transition metal ion binding;ubiquitin-protein ligase activity;zinc ion binding	cell part;centrosome;cytoplasm;cytoplasmic part;cytoskeletal part;integral to membrane;intracellular non-membrane-bounded organelle;intracellular organelle;intracellular organelle part;intracellular part;intrinsic to membrane;membrane;membrane part;microtubule organizing center;non-membrane-bounded organelle;nuclear part;nucleoplasm;organelle;organelle part	GO:0006464;GO:0008152;GO:0009987;GO:0016032;GO:0016567;GO:0019538;GO:0032446;GO:0042787;GO:0043170;GO:0043412;GO:0044237;GO:0044238;GO:0044260;GO:0044267;GO:0070647	GO:0003824;GO:0004842;GO:0005488;GO:0008270;GO:0016874;GO:0016879;GO:0016881;GO:0019787;GO:0043167;GO:0043169;GO:0046872;GO:0046914	GO:0005654;GO:0005737;GO:0005813;GO:0005815;GO:0016020;GO:0016021;GO:0031224;GO:0043226;GO:0043228;GO:0043229;GO:0043232;GO:0044422;GO:0044424;GO:0044425;GO:0044428;GO:0044430;GO:0044444;GO:0044446;GO:0044464	1.0002	0.9586	1.0446	0.8817	0.818	0.8644	0.9383	0.885	0.9076	1.0625	1.0525	1.0619
P35232	PHB_HUMAN	reviewed	Prohibitin	PHB	Homo sapiens (Human)	biological regulation;biosynthetic process;cell differentiation;cellular biosynthetic process;cellular component organization;cellular component organization at cellular level;cellular component organization or biogenesis;cellular component organization or biogenesis at cellular level;cellular developmental process;cellular macromolecule biosynthetic process;cellular macromolecule metabolic proce…	binding;complement binding;complement component C3a binding;complement component C3b binding;DNA binding;enzyme binding;G-protein-coupled receptor binding;histone deacetylase binding;nucleic acid binding;nucleic acid binding transcription factor activity;opsonin binding;protein binding;proteinase activated receptor binding;receptor binding;regulatory region DNA binding;regulatory region nucleic a…	cell part;cell surface;cytoplasm;cytoplasmic part;early endosome;endosome;extracellular membrane-bounded organelle;extracellular organelle;extracellular region part;extracellular vesicular exosome;integral to membrane;integral to plasma membrane;intracellular membrane-bounded organelle;intracellular organelle;intracellular organelle part;intracellular part;intrinsic to membrane;intrinsic to plasm…	GO:0000122;GO:0001558;GO:0001649;GO:0002673;GO:0002682;GO:0002684;GO:0002697;GO:0002699;GO:0002920;GO:0002922;GO:0006139;GO:0006259;GO:0006325;GO:0006355;GO:0006357;GO:0006464;GO:0006476;GO:0006807;GO:0006996;GO:0007005;GO:0007165;GO:0008152;GO:0008277;GO:0008285;GO:0009058;GO:0009059;GO:0009889;GO:0009890;GO:0009891;GO:0009892;GO:0009893;GO:0009894;GO:0009895;GO:0009966;GO:0009967;GO:0009968;GO:…	GO:0000975;GO:0000981;GO:0001067;GO:0001071;GO:0001664;GO:0001846;GO:0001848;GO:0001850;GO:0001851;GO:0003676;GO:0003677;GO:0003700;GO:0005102;GO:0005488;GO:0005515;GO:0019899;GO:0031871;GO:0042826;GO:0044212	GO:0005634;GO:0005654;GO:0005737;GO:0005739;GO:0005743;GO:0005768;GO:0005769;GO:0005886;GO:0005887;GO:0009986;GO:0016020;GO:0016021;GO:0019866;GO:0031090;GO:0031224;GO:0031226;GO:0031966;GO:0031982;GO:0031988;GO:0043226;GO:0043227;GO:0043229;GO:0043230;GO:0043231;GO:0044421;GO:0044422;GO:0044424;GO:0044425;GO:0044428;GO:0044429;GO:0044444;GO:0044446;GO:0044459;GO:0044464;GO:0065010;GO:0070062	0.9785	0.9959	1.0249	1.8189	1.8083	1.9082	1.3463	1.5298	1.6912	1.1772	1.695	1.533
P62258	1433E_HUMAN	reviewed	14-3-3 protein epsilon (14-3-3E)	YWHAE	Homo sapiens (Human)	anatomical structure development;apoptosis;biological regulation;biosynthetic process;cell cycle;cell cycle process;cell death;cell migration;cell motility;cell surface receptor linked signaling pathway;cellular biosynthetic process;cellular chemical homeostasis;cellular component movement;cellular component organization;cellular component organization at cellular level;cellular component organiz…	amine binding;amino acid binding;antigen binding;binding;carboxylic acid binding;channel regulator activity;enzyme binding;histone deacetylase binding;ion channel binding;MHC class II protein complex binding;MHC protein complex binding;phosphoprotein binding;phosphoserine binding;potassium channel regulator activity;protein binding;protein dimerization activity;protein heterodimerization activity…	adherens junction;anchoring junction;axon;cell junction;cell part;cell projection;cell-substrate adherens junction;cell-substrate junction;cytoplasmic membrane-bounded vesicle;cytoplasmic part;cytoplasmic vesicle;cytoplasmic vesicle membrane;cytoplasmic vesicle part;cytoskeletal part;cytosol;extracellular membrane-bounded organelle;extracellular organelle;extracellular region part;extracellular v…	GO:0000086;GO:0000278;GO:0001764;GO:0002027;GO:0003062;GO:0003064;GO:0006139;GO:0006352;GO:0006367;GO:0006605;GO:0006807;GO:0006810;GO:0006873;GO:0006886;GO:0006915;GO:0006928;GO:0006950;GO:0006996;GO:0007049;GO:0007165;GO:0007166;GO:0007167;GO:0007169;GO:0007264;GO:0008016;GO:0008152;GO:0008219;GO:0009058;GO:0009266;GO:0009408;GO:0009628;GO:0009987;GO:0010467;GO:0012501;GO:0015031;GO:0016032;GO:…	GO:0003823;GO:0005488;GO:0005515;GO:0015459;GO:0016247;GO:0016597;GO:0019899;GO:0023023;GO:0023026;GO:0031406;GO:0031625;GO:0042826;GO:0043176;GO:0044325;GO:0045309;GO:0046982;GO:0046983;GO:0050815;GO:0051219	GO:0005739;GO:0005829;GO:0005871;GO:0005875;GO:0005912;GO:0005924;GO:0005925;GO:0012506;GO:0016020;GO:0016023;GO:0030054;GO:0030055;GO:0030424;GO:0030659;GO:0031090;GO:0031410;GO:0031982;GO:0031988;GO:0032991;GO:0042470;GO:0042995;GO:0043005;GO:0043226;GO:0043227;GO:0043229;GO:0043230;GO:0043231;GO:0043234;GO:0044421;GO:0044422;GO:0044424;GO:0044430;GO:0044433;GO:0044444;GO:0044446;GO:0044464;GO:…	1.0293	1.0013	0.9726	0.7851	0.7215	0.6704	0.6506	0.5568	0.6585	0.504	0.5029	0.5362
Q9NZI8	IF2B1_HUMAN	reviewed	Insulin-like growth factor 2 mRNA-binding protein 1 (IGF2 mRNA-binding protein 1) (IMP-1) (IMP1) (Coding region determinant-binding protein) (CRD-BP) (IGF-II mRNA-binding protein 1) (VICKZ family member 1) (Zipcode-binding protein 1) (ZBP-1)	IGF2BP1	Homo sapiens (Human)	biological regulation;cellular macromolecule metabolic process;cellular metabolic process;cellular nitrogen compound metabolic process;cellular process;CRD-mediated mRNA stabilization;establishment of localization;establishment of RNA localization;gene expression;macromolecule metabolic process;metabolic process;mRNA metabolic process;mRNA stabilization;mRNA transport;negative regulation of biolo…	binding;mRNA 3'-UTR binding;mRNA 5'-UTR binding;mRNA binding;nucleic acid binding;nucleotide binding;RNA binding;translation regulator activity	axon;cell part;cell projection;cell projection part;CRD-mediated mRNA stability complex;cytoplasm;cytoplasmic part;cytosol;dendritic spine;filopodium;growth cone;intracellular membrane-bounded organelle;intracellular non-membrane-bounded organelle;intracellular organelle;intracellular part;lamellipodium;macromolecular complex;membrane-bounded organelle;neuron projection;neuron spine;non-membrane-…	GO:0001817;GO:0006139;GO:0006417;GO:0006807;GO:0006810;GO:0008152;GO:0009889;GO:0009890;GO:0009892;GO:0009987;GO:0010467;GO:0010468;GO:0010556;GO:0010558;GO:0010605;GO:0010608;GO:0010610;GO:0015931;GO:0016070;GO:0016071;GO:0017148;GO:0019219;GO:0019222;GO:0031323;GO:0031324;GO:0031326;GO:0031327;GO:0032268;GO:0032269;GO:0034641;GO:0042035;GO:0043170;GO:0043487;GO:0043488;GO:0043489;GO:0044237;GO:…	GO:0000166;GO:0003676;GO:0003723;GO:0003729;GO:0003730;GO:0005488;GO:0045182;GO:0048027	GO:0005634;GO:0005737;GO:0005829;GO:0010494;GO:0030027;GO:0030175;GO:0030424;GO:0030426;GO:0030427;GO:0030529;GO:0032991;GO:0035770;GO:0042995;GO:0043005;GO:0043197;GO:0043226;GO:0043227;GO:0043228;GO:0043229;GO:0043231;GO:0043232;GO:0043234;GO:0044309;GO:0044424;GO:0044444;GO:0044463;GO:0044464;GO:0048471;GO:0070937	1.0227	0.9338	1.0497	0.8821	0.867	0.9461	1.0091	0.9416	0.9653	1.2486	1.2468	1.2228
P31948	STIP1_HUMAN	reviewed	Stress-induced-phosphoprotein 1 (STI1) (Hsc70/Hsp90-organizing protein) (Hop) (Renal carcinoma antigen NY-REN-11) (Transformation-sensitive protein IEF SSP 3521)	STIP1	Homo sapiens (Human)	response to stimulus;response to stress		cell part;cytoplasmic part;Golgi apparatus;intracellular membrane-bounded organelle;intracellular organelle;intracellular part;membrane-bounded organelle;nucleus;organelle	GO:0006950;GO:0050896		GO:0005634;GO:0005794;GO:0043226;GO:0043227;GO:0043229;GO:0043231;GO:0044424;GO:0044444;GO:0044464	1.0023	1.0941	0.9093	0.7832	0.7598	0.6795	0.5812	0.5267	0.6069	0.3954	0.3799	0.4045
Q13011	ECH1_HUMAN	reviewed	Delta(3,5)-Delta(2,4)-dienoyl-CoA isomerase, mitochondrial (EC 5.3.3.-)	ECH1	Homo sapiens (Human)	carboxylic acid catabolic process;carboxylic acid metabolic process;catabolic process;cellular catabolic process;cellular ketone metabolic process;cellular lipid catabolic process;cellular lipid metabolic process;cellular metabolic process;cellular process;fatty acid beta-oxidation;fatty acid catabolic process;fatty acid metabolic process;fatty acid oxidation;lipid catabolic process;lipid metabol…	binding;catalytic activity;isomerase activity;protein binding;receptor binding	cell part;cytoplasmic part;extracellular membrane-bounded organelle;extracellular organelle;extracellular region part;extracellular vesicular exosome;intracellular membrane-bounded organelle;intracellular organelle;intracellular part;membrane;membrane-bounded organelle;membrane-bounded vesicle;microbody;mitochondrion;organelle;peroxisome;vesicle	GO:0006082;GO:0006629;GO:0006631;GO:0006635;GO:0008152;GO:0009056;GO:0009062;GO:0009987;GO:0016042;GO:0016054;GO:0019395;GO:0019752;GO:0030258;GO:0032787;GO:0034440;GO:0042180;GO:0043436;GO:0044237;GO:0044238;GO:0044242;GO:0044248;GO:0044255;GO:0044281;GO:0044282;GO:0046395;GO:0055114;GO:0072329	GO:0003824;GO:0005102;GO:0005488;GO:0005515;GO:0016853	GO:0005739;GO:0005777;GO:0016020;GO:0031982;GO:0031988;GO:0042579;GO:0043226;GO:0043227;GO:0043229;GO:0043230;GO:0043231;GO:0044421;GO:0044424;GO:0044444;GO:0044464;GO:0065010;GO:0070062	0.9807	1.0484	0.9784	1.6698	1.975	2.1056	1.3645	1.6176	1.6858	1.4235	1.5488	1.5951
P34932	HSP74_HUMAN	reviewed	Heat shock 70 kDa protein 4 (HSP70RY) (Heat shock 70-related protein APG-2)	HSPA4	Homo sapiens (Human)	cellular component assembly;cellular component assembly at cellular level;cellular component organization;cellular component organization at cellular level;cellular component organization or biogenesis;cellular component organization or biogenesis at cellular level;cellular macromolecular complex assembly;cellular macromolecular complex subunit organization;cellular membrane organization;cellular…	adenyl nucleotide binding;adenyl ribonucleotide binding;ATP binding;binding;nucleotide binding;purine nucleotide binding;purine ribonucleoside triphosphate binding;purine ribonucleotide binding;ribonucleotide binding	cell part;cytoplasmic part;cytosol;extracellular membrane-bounded organelle;extracellular organelle;extracellular region part;extracellular vesicular exosome;intracellular membrane-bounded organelle;intracellular organelle;intracellular part;membrane-bounded organelle;membrane-bounded vesicle;mitochondrion;organelle;vesicle	GO:0006461;GO:0006605;GO:0006612;GO:0006626;GO:0006810;GO:0006839;GO:0006886;GO:0006950;GO:0006986;GO:0006996;GO:0007005;GO:0007006;GO:0007008;GO:0009987;GO:0010033;GO:0015031;GO:0016043;GO:0016044;GO:0017038;GO:0022607;GO:0034621;GO:0034622;GO:0035966;GO:0042221;GO:0043623;GO:0043933;GO:0045040;GO:0045184;GO:0046907;GO:0050896;GO:0051131;GO:0051234;GO:0051649;GO:0061024;GO:0065003;GO:0071822;GO:…	GO:0000166;GO:0005488;GO:0005524;GO:0017076;GO:0030554;GO:0032553;GO:0032555;GO:0032559;GO:0035639	GO:0005739;GO:0005829;GO:0031982;GO:0031988;GO:0043226;GO:0043227;GO:0043229;GO:0043230;GO:0043231;GO:0044421;GO:0044424;GO:0044444;GO:0044464;GO:0065010;GO:0070062	0.9818	1.0448	0.9782	0.7708	0.7282	0.6944	0.5804	0.5184	0.6004	0.4555	0.4649	0.4452
Q14152	EIF3A_HUMAN	reviewed	Eukaryotic translation initiation factor 3 subunit A (eIF3a) (Eukaryotic translation initiation factor 3 subunit 10) (eIF-3-theta) (eIF3 p167) (eIF3 p180) (eIF3 p185)	EIF3A	Homo sapiens (Human)	biological regulation;biosynthetic process;cellular biosynthetic process;cellular component assembly;cellular component assembly at cellular level;cellular component organization;cellular component organization at cellular level;cellular component organization or biogenesis;cellular component organization or biogenesis at cellular level;cellular macromolecular complex assembly;cellular macromolec…	binding;nucleic acid binding;RNA binding;structural molecule activity;translation factor activity, nucleic acid binding;translation initiation factor activity	cell part;cytoplasm;cytoplasmic part;cytosol;eukaryotic 43S preinitiation complex;eukaryotic 48S preinitiation complex;eukaryotic translation initiation factor 3 complex;eukaryotic translation initiation factor 3 complex, eIF3m;intracellular membrane-bounded organelle;intracellular non-membrane-bounded organelle;intracellular organelle;intracellular organelle part;intracellular part;macromolecula…	GO:0001731;GO:0001732;GO:0006412;GO:0006413;GO:0006417;GO:0006446;GO:0008152;GO:0009058;GO:0009059;GO:0009889;GO:0009987;GO:0010467;GO:0010468;GO:0010556;GO:0010608;GO:0016043;GO:0019222;GO:0019538;GO:0022607;GO:0022618;GO:0031323;GO:0031326;GO:0032268;GO:0034621;GO:0034622;GO:0034645;GO:0043170;GO:0043933;GO:0044237;GO:0044238;GO:0044249;GO:0044260;GO:0044267;GO:0050789;GO:0050794;GO:0051246;GO:…	GO:0003676;GO:0003723;GO:0003743;GO:0005198;GO:0005488;GO:0008135	GO:0005634;GO:0005730;GO:0005737;GO:0005829;GO:0005852;GO:0016020;GO:0016282;GO:0030529;GO:0032991;GO:0033290;GO:0043226;GO:0043227;GO:0043228;GO:0043229;GO:0043231;GO:0043232;GO:0043234;GO:0044422;GO:0044424;GO:0044428;GO:0044444;GO:0044446;GO:0044464;GO:0070993;GO:0071541	1.0185	0.9879	0.9958	0.7243	0.7236	0.685	0.7093	0.6676	0.673	0.6173	0.601	0.5883
P02675	FIBB_HUMAN	reviewed	Fibrinogen beta chain [Cleaved into: Fibrinopeptide B; Fibrinogen beta chain]	FGB	Homo sapiens (Human)	antibacterial humoral response;antimicrobial humoral response;biological adhesion;biological regulation;blood coagulation;cell activation;cell adhesion;cell-cell adhesion;cell-matrix adhesion;cell-substrate adhesion;cellular component assembly;cellular component assembly at cellular level;cellular component organization;cellular component organization at cellular level;cellular component organiza…	binding;chaperone binding;protein binding;structural molecule activity	blood microparticle;cell cortex;cell part;cell surface;cytoplasmic membrane-bounded vesicle;cytoplasmic membrane-bounded vesicle lumen;cytoplasmic part;cytoplasmic vesicle;cytoplasmic vesicle part;external side of plasma membrane;extracellular membrane-bounded organelle;extracellular organelle;extracellular region;extracellular region part;extracellular space;extracellular vesicular exosome;fibri…	GO:0001775;GO:0002376;GO:0002576;GO:0002791;GO:0002793;GO:0006461;GO:0006810;GO:0006887;GO:0006950;GO:0006952;GO:0006955;GO:0006959;GO:0007155;GO:0007160;GO:0007165;GO:0007596;GO:0007599;GO:0009607;GO:0009617;GO:0009719;GO:0009725;GO:0009966;GO:0009967;GO:0009987;GO:0010033;GO:0010035;GO:0010038;GO:0010470;GO:0010627;GO:0010646;GO:0010647;GO:0010740;GO:0010941;GO:0016043;GO:0016192;GO:0016337;GO:…	GO:0005198;GO:0005488;GO:0005515;GO:0051087	GO:0005576;GO:0005577;GO:0005615;GO:0005886;GO:0005938;GO:0009897;GO:0009986;GO:0016020;GO:0016023;GO:0030141;GO:0031091;GO:0031093;GO:0031410;GO:0031974;GO:0031982;GO:0031983;GO:0031988;GO:0032991;GO:0034774;GO:0043226;GO:0043227;GO:0043229;GO:0043230;GO:0043231;GO:0043233;GO:0043234;GO:0044421;GO:0044422;GO:0044424;GO:0044425;GO:0044433;GO:0044444;GO:0044446;GO:0044459;GO:0044464;GO:0060205;GO:…	0.9724	1.0453	0.9884	1.5696	1.5519	1.6366	1.5485	1.7087	1.917	2.0309	2.8944	2.1328
O43175	SERA_HUMAN	reviewed	D-3-phosphoglycerate dehydrogenase (3-PGDH) (EC 1.1.1.95) (2-oxoglutarate reductase) (EC 1.1.1.399) (Malate dehydrogenase) (EC 1.1.1.37)	PHGDH	Homo sapiens (Human)	amine biosynthetic process;amine metabolic process;anatomical structure development;aspartate family amino acid metabolic process;biological regulation;biosynthetic process;brain development;carboxylic acid biosynthetic process;carboxylic acid metabolic process;cell cycle arrest;cell cycle process;cell development;cell projection organization;cellular amine metabolic process;cellular amino acid b…	binding;catalytic activity;coenzyme binding;cofactor binding;electron carrier activity;NAD binding;nucleotide binding;oxidoreductase activity;oxidoreductase activity, acting on CH-OH group of donors;oxidoreductase activity, acting on the CH-OH group of donors, NAD or NADP as acceptor;phosphoglycerate dehydrogenase activity	cell part;cytoplasmic part;cytosol;extracellular membrane-bounded organelle;extracellular organelle;extracellular region part;extracellular vesicular exosome;intracellular part;membrane-bounded organelle;membrane-bounded vesicle;organelle;vesicle	GO:0006082;GO:0006520;GO:0006541;GO:0006544;GO:0006563;GO:0006564;GO:0006566;GO:0006575;GO:0006790;GO:0006807;GO:0007050;GO:0007420;GO:0008152;GO:0008652;GO:0009058;GO:0009064;GO:0009066;GO:0009069;GO:0009070;GO:0009308;GO:0009309;GO:0009448;GO:0009987;GO:0010468;GO:0016043;GO:0016053;GO:0019222;GO:0019530;GO:0019752;GO:0021510;GO:0021782;GO:0021915;GO:0022402;GO:0030030;GO:0031175;GO:0032502;GO:…	GO:0000166;GO:0003824;GO:0004617;GO:0005488;GO:0009055;GO:0016491;GO:0016614;GO:0016616;GO:0048037;GO:0050662;GO:0051287	GO:0005829;GO:0031982;GO:0031988;GO:0043226;GO:0043227;GO:0043230;GO:0044421;GO:0044424;GO:0044444;GO:0044464;GO:0065010;GO:0070062	1.0318	1.0031	0.9672	0.8243	0.9586	0.9181	0.9382	0.8355	0.9696	0.8155	0.799	0.7767
P41252	SYIC_HUMAN	reviewed	Isoleucine--tRNA ligase, cytoplasmic (EC 6.1.1.5) (Isoleucyl-tRNA synthetase) (IRS) (IleRS)	IARS	Homo sapiens (Human)	amine metabolic process;amino acid activation;carboxylic acid metabolic process;cell differentiation;cellular amine metabolic process;cellular amino acid metabolic process;cellular developmental process;cellular ketone metabolic process;cellular macromolecule metabolic process;cellular metabolic process;cellular nitrogen compound metabolic process;cellular process;developmental process;gene expre…	adenyl nucleotide binding;adenyl ribonucleotide binding;aminoacyl-tRNA editing activity;aminoacyl-tRNA ligase activity;ATP binding;binding;carboxylic ester hydrolase activity;catalytic activity;enzyme binding;GTPase binding;hydrolase activity;hydrolase activity, acting on ester bonds;isoleucine-tRNA ligase activity;ligase activity;ligase activity, forming aminoacyl-tRNA and related compounds;liga…	cell part;cytoplasm;cytoplasmic part;cytosol;extracellular membrane-bounded organelle;extracellular organelle;extracellular region part;extracellular vesicular exosome;intracellular organelle part;intracellular part;membrane;membrane-bounded organelle;membrane-bounded vesicle;nuclear part;nucleoplasm;organelle;organelle part;vesicle	GO:0001649;GO:0006082;GO:0006139;GO:0006399;GO:0006418;GO:0006428;GO:0006520;GO:0006807;GO:0008152;GO:0009308;GO:0009987;GO:0010467;GO:0016070;GO:0019752;GO:0030154;GO:0032502;GO:0034641;GO:0034660;GO:0042180;GO:0043038;GO:0043039;GO:0043170;GO:0043436;GO:0044106;GO:0044237;GO:0044238;GO:0044260;GO:0044281;GO:0048869;GO:0090304	GO:0000166;GO:0002161;GO:0003824;GO:0004812;GO:0004822;GO:0005488;GO:0005515;GO:0005524;GO:0016787;GO:0016788;GO:0016874;GO:0016875;GO:0016876;GO:0017076;GO:0019899;GO:0030554;GO:0032553;GO:0032555;GO:0032559;GO:0035639;GO:0051020;GO:0052689	GO:0005654;GO:0005737;GO:0005829;GO:0016020;GO:0031982;GO:0031988;GO:0043226;GO:0043227;GO:0043230;GO:0044421;GO:0044422;GO:0044424;GO:0044428;GO:0044444;GO:0044446;GO:0044464;GO:0065010;GO:0070062	0.9749	0.9658	1.0704	0.9613	0.8244	0.9459	1.1387	1.1271	1.0558	1.5071	1.3974	1.5188
P23246	SFPQ_HUMAN	reviewed	Splicing factor, proline- and glutamine-rich (100 kDa DNA-pairing protein) (hPOMp100) (DNA-binding p52/p100 complex, 100 kDa subunit) (Polypyrimidine tract-binding protein-associated-splicing factor) (PSF) (PTB-associated-splicing factor)	SFPQ	Homo sapiens (Human)	alternative nuclear mRNA splicing, via spliceosome;biological regulation;biosynthetic process;cellular biosynthetic process;cellular component organization;cellular component organization at cellular level;cellular component organization or biogenesis;cellular component organization or biogenesis at cellular level;cellular macromolecule biosynthetic process;cellular macromolecule metabolic proces…	binding;core promoter binding;DNA binding;enzyme binding;histone deacetylase binding;nucleic acid binding;nucleotide binding;protein binding;regulatory region DNA binding;regulatory region nucleic acid binding;sequence-specific DNA binding;transcription regulatory region DNA binding;transcription regulatory region sequence-specific DNA binding	cell part;chromatin;chromosomal part;cytoplasm;intracellular membrane-bounded organelle;intracellular organelle;intracellular organelle part;intracellular part;membrane-bounded organelle;nuclear body;nuclear matrix;nuclear part;nucleoplasm;nucleoplasm part;nucleus;organelle;organelle part;paraspeckles	GO:0000122;GO:0000375;GO:0000377;GO:0000380;GO:0000398;GO:0000724;GO:0000725;GO:0006139;GO:0006259;GO:0006281;GO:0006302;GO:0006310;GO:0006325;GO:0006351;GO:0006355;GO:0006357;GO:0006396;GO:0006397;GO:0006464;GO:0006476;GO:0006807;GO:0006950;GO:0006974;GO:0006996;GO:0008152;GO:0008380;GO:0009058;GO:0009059;GO:0009889;GO:0009890;GO:0009892;GO:0009987;GO:0010468;GO:0010556;GO:0010558;GO:0010605;GO:…	GO:0000166;GO:0000975;GO:0000976;GO:0001047;GO:0001067;GO:0003676;GO:0003677;GO:0005488;GO:0005515;GO:0019899;GO:0042826;GO:0043565;GO:0044212	GO:0000785;GO:0005634;GO:0005654;GO:0005737;GO:0016363;GO:0016604;GO:0042382;GO:0043226;GO:0043227;GO:0043229;GO:0043231;GO:0044422;GO:0044424;GO:0044427;GO:0044428;GO:0044446;GO:0044451;GO:0044464	1.0186	1.0011	0.9787	0.9013	0.978	0.9018	0.8639	0.8584	0.899	0.8112	0.7717	0.7578
P02786	TFR1_HUMAN	reviewed	Transferrin receptor protein 1 (TR) (TfR) (TfR1) (Trfr) (T9) (p90) (CD antigen CD71) [Cleaved into: Transferrin receptor protein 1, serum form (sTfR)]	TFRC	Homo sapiens (Human)	biological regulation;cation homeostasis;cation transport;cell differentiation;cellular cation homeostasis;cellular chemical homeostasis;cellular developmental process;cellular homeostasis;cellular ion homeostasis;cellular iron ion homeostasis;cellular metal ion homeostasis;cellular process;cellular response to chemical stimulus;cellular response to drug;cellular response to stimulus;chemical hom…	binding;cargo receptor activity;double-stranded RNA binding;identical protein binding;nucleic acid binding;protein binding;receptor activity;RNA binding;transferrin receptor activity	blood microparticle;cell part;cell surface;coated pit;cytoplasmic membrane-bounded vesicle;cytoplasmic part;cytoplasmic vesicle;endosome;external side of plasma membrane;extracellular membrane-bounded organelle;extracellular organelle;extracellular region;extracellular region part;extracellular space;extracellular vesicular exosome;integral to membrane;integral to plasma membrane;intracellular me…	GO:0000041;GO:0002521;GO:0002573;GO:0006810;GO:0006811;GO:0006812;GO:0006826;GO:0006873;GO:0006875;GO:0006879;GO:0009987;GO:0015031;GO:0015682;GO:0016032;GO:0019725;GO:0030001;GO:0030003;GO:0030099;GO:0030154;GO:0030316;GO:0032502;GO:0032844;GO:0032846;GO:0033572;GO:0034103;GO:0034105;GO:0035690;GO:0042221;GO:0042493;GO:0042592;GO:0045124;GO:0045184;GO:0045780;GO:0046850;GO:0046852;GO:0048518;GO:…	GO:0003676;GO:0003723;GO:0003725;GO:0004872;GO:0004998;GO:0005488;GO:0005515;GO:0038024;GO:0042802	GO:0005576;GO:0005615;GO:0005768;GO:0005886;GO:0005887;GO:0005905;GO:0009897;GO:0009986;GO:0016020;GO:0016021;GO:0016023;GO:0031224;GO:0031226;GO:0031410;GO:0031982;GO:0031988;GO:0042470;GO:0043226;GO:0043227;GO:0043229;GO:0043230;GO:0043231;GO:0044421;GO:0044424;GO:0044425;GO:0044444;GO:0044459;GO:0044464;GO:0048471;GO:0048770;GO:0055037;GO:0065010;GO:0070062;GO:0072562	1.0019	0.9417	1.0685	1.2097	1.232	1.3712	1.4965	1.7164	1.5178	1.7954	1.8132	1.8727
P11586	C1TC_HUMAN	reviewed	C-1-tetrahydrofolate synthase, cytoplasmic (C1-THF synthase) [Cleaved into: C-1-tetrahydrofolate synthase, cytoplasmic, N-terminally processed] [Includes: Methylenetetrahydrofolate dehydrogenase (EC 1.5.1.5); Methenyltetrahydrofolate cyclohydrolase (EC 3.5.4.9); Formyltetrahydrofolate synthetase (EC 6.3.4.3)]	MTHFD1	Homo sapiens (Human)	10-formyltetrahydrofolate biosynthetic process;10-formyltetrahydrofolate metabolic process;amine biosynthetic process;amine metabolic process;anatomical structure development;anatomical structure formation involved in morphogenesis;aromatic compound biosynthetic process;aspartate family amino acid biosynthetic process;aspartate family amino acid metabolic process;biosynthetic process;carboxylic a…	adenyl nucleotide binding;adenyl ribonucleotide binding;ATP binding;binding;catalytic activity;cyclohydrolase activity;formate-tetrahydrofolate ligase activity;hydrolase activity;hydrolase activity, acting on carbon-nitrogen (but not peptide) bonds;hydrolase activity, acting on carbon-nitrogen (but not peptide) bonds, in cyclic amidines;ligase activity;ligase activity, forming carbon-nitrogen bon…	cell part;cytoplasmic part;cytosol;extracellular membrane-bounded organelle;extracellular organelle;extracellular region part;extracellular vesicular exosome;intracellular membrane-bounded organelle;intracellular organelle;intracellular part;membrane;membrane-bounded organelle;membrane-bounded vesicle;mitochondrion;organelle;vesicle	GO:0000096;GO:0000097;GO:0000105;GO:0001843;GO:0006082;GO:0006139;GO:0006163;GO:0006164;GO:0006520;GO:0006547;GO:0006555;GO:0006575;GO:0006725;GO:0006730;GO:0006732;GO:0006753;GO:0006760;GO:0006766;GO:0006767;GO:0006790;GO:0006807;GO:0007507;GO:0008152;GO:0008652;GO:0009058;GO:0009066;GO:0009067;GO:0009069;GO:0009070;GO:0009075;GO:0009076;GO:0009086;GO:0009108;GO:0009117;GO:0009165;GO:0009256;GO:…	GO:0000166;GO:0003824;GO:0004329;GO:0004477;GO:0004486;GO:0004487;GO:0004488;GO:0005488;GO:0005524;GO:0016491;GO:0016645;GO:0016646;GO:0016787;GO:0016810;GO:0016814;GO:0016874;GO:0016879;GO:0017076;GO:0019238;GO:0030554;GO:0032553;GO:0032555;GO:0032559;GO:0035639	GO:0005739;GO:0005829;GO:0016020;GO:0031982;GO:0031988;GO:0043226;GO:0043227;GO:0043229;GO:0043230;GO:0043231;GO:0044421;GO:0044424;GO:0044444;GO:0044464;GO:0065010;GO:0070062	1.0025	0.9776	1.0249	0.7477	0.7387	0.677	0.7984	0.7006	0.7487	0.7348	0.7239	0.7211
Q8WWI1	LMO7_HUMAN	reviewed	LIM domain only protein 7 (LMO-7) (F-box only protein 20) (LOMP)	LMO7	Homo sapiens (Human)	biological regulation;cellular macromolecule metabolic process;cellular metabolic process;cellular process;cellular protein metabolic process;macromolecule metabolic process;macromolecule modification;metabolic process;primary metabolic process;protein metabolic process;protein modification by small protein conjugation;protein modification by small protein conjugation or removal;protein modificat…	acid-amino acid ligase activity;binding;catalytic activity;cation binding;ion binding;ligase activity;ligase activity, forming carbon-nitrogen bonds;metal ion binding;small conjugating protein ligase activity;transition metal ion binding;ubiquitin-protein ligase activity;zinc ion binding	adherens junction;anchoring junction;cell junction;cell part;cell-substrate adherens junction;cell-substrate junction;cytoplasm;focal adhesion;intracellular membrane-bounded organelle;intracellular organelle;intracellular part;macromolecular complex;membrane-bounded organelle;nucleus;organelle;protein complex;ubiquitin ligase complex	GO:0006464;GO:0008152;GO:0009987;GO:0016567;GO:0019538;GO:0023051;GO:0030155;GO:0032446;GO:0043170;GO:0043412;GO:0044237;GO:0044238;GO:0044260;GO:0044267;GO:0050789;GO:0050794;GO:0065007;GO:0070647	GO:0003824;GO:0004842;GO:0005488;GO:0008270;GO:0016874;GO:0016879;GO:0016881;GO:0019787;GO:0043167;GO:0043169;GO:0046872;GO:0046914	GO:0000151;GO:0005634;GO:0005737;GO:0005912;GO:0005924;GO:0005925;GO:0030054;GO:0030055;GO:0032991;GO:0043226;GO:0043227;GO:0043229;GO:0043231;GO:0043234;GO:0044424;GO:0044464;GO:0070161	1.0152	0.9808	1.0011	0.8074	0.8475	0.83	0.8098	0.7998	0.777	0.8069	0.8382	0.7877
O15230	LAMA5_HUMAN	reviewed	Laminin subunit alpha-5 (Laminin-10 subunit alpha) (Laminin-11 subunit alpha) (Laminin-15 subunit alpha)	LAMA5	Homo sapiens (Human)	ameboidal cell migration;anatomical structure development;anatomical structure formation involved in morphogenesis;anatomical structure morphogenesis;angiogenesis;biological adhesion;biological regulation;branching involved in salivary gland morphogenesis;branching involved in ureteric bud morphogenesis;branching morphogenesis of a tube;cell adhesion;cell differentiation;cell junction assembly;ce…	binding;integrin binding;protein binding;protein complex binding;receptor binding;structural molecule activity	basal lamina;basement membrane;cell part;extracellular matrix;extracellular matrix part;extracellular membrane-bounded organelle;extracellular organelle;extracellular region;extracellular region part;extracellular space;extracellular vesicular exosome;intracellular membrane-bounded organelle;intracellular organelle;intracellular part;laminin complex;laminin-1 complex;laminin-10 complex;laminin-11…	GO:0000902;GO:0000904;GO:0001525;GO:0001658;GO:0001667;GO:0001738;GO:0001755;GO:0001763;GO:0001942;GO:0002009;GO:0006928;GO:0006996;GO:0007010;GO:0007044;GO:0007155;GO:0007165;GO:0007166;GO:0007229;GO:0007517;GO:0008037;GO:0008283;GO:0008544;GO:0009653;GO:0009790;GO:0009887;GO:0009888;GO:0009987;GO:0010927;GO:0016043;GO:0016331;GO:0016477;GO:0022404;GO:0022405;GO:0022411;GO:0022607;GO:0022610;GO:…	GO:0005102;GO:0005178;GO:0005198;GO:0005488;GO:0005515;GO:0032403	GO:0005576;GO:0005604;GO:0005605;GO:0005606;GO:0005610;GO:0005615;GO:0005634;GO:0031012;GO:0031982;GO:0031988;GO:0032991;GO:0043226;GO:0043227;GO:0043229;GO:0043230;GO:0043231;GO:0043234;GO:0043256;GO:0043259;GO:0043260;GO:0044420;GO:0044421;GO:0044424;GO:0044464;GO:0065010;GO:0070062	1.0093	0.9515	1.0573	1.082	1.172	1.2086	1.7906	2.0157	1.7544	1.7232	1.793	1.8576
P11498	PYC_HUMAN	reviewed	Pyruvate carboxylase, mitochondrial (EC 6.4.1.1) (Pyruvic carboxylase) (PCB)	PC	Homo sapiens (Human)	alcohol biosynthetic process;alcohol metabolic process;biological regulation;biosynthetic process;biotin metabolic process;carbohydrate biosynthetic process;carbohydrate metabolic process;carboxylic acid metabolic process;cellular amide metabolic process;cellular biosynthetic process;cellular carbohydrate biosynthetic process;cellular carbohydrate metabolic process;cellular ketone metabolic proce…	adenyl nucleotide binding;adenyl ribonucleotide binding;ATP binding;binding;biotin binding;biotin carboxylase activity;carboxylic acid binding;catalytic activity;cation binding;DNA binding;ion binding;ligase activity;ligase activity, forming carbon-carbon bonds;ligase activity, forming carbon-nitrogen bonds;metal ion binding;monocarboxylic acid binding;nucleic acid binding;nucleotide binding;puri…	cell part;cytoplasm;cytoplasmic part;cytosol;intracellular membrane-bounded organelle;intracellular organelle;intracellular organelle lumen;intracellular organelle part;intracellular part;membrane;membrane-bounded organelle;membrane-enclosed lumen;mitochondrial inner membrane;mitochondrial matrix;mitochondrial membrane;mitochondrial part;mitochondrion;organelle;organelle inner membrane;organelle …	GO:0005975;GO:0005996;GO:0006006;GO:0006066;GO:0006082;GO:0006090;GO:0006094;GO:0006107;GO:0006629;GO:0006766;GO:0006767;GO:0006768;GO:0006790;GO:0006807;GO:0008152;GO:0009058;GO:0009892;GO:0009987;GO:0010468;GO:0010605;GO:0010629;GO:0016051;GO:0019072;GO:0019074;GO:0019222;GO:0019318;GO:0019319;GO:0019752;GO:0022414;GO:0022415;GO:0032787;GO:0034637;GO:0034641;GO:0042180;GO:0043436;GO:0043603;GO:…	GO:0000166;GO:0003676;GO:0003677;GO:0003824;GO:0004075;GO:0004736;GO:0005488;GO:0005524;GO:0009374;GO:0016874;GO:0016879;GO:0016885;GO:0017076;GO:0019842;GO:0030554;GO:0031406;GO:0032553;GO:0032555;GO:0032559;GO:0033293;GO:0035639;GO:0043167;GO:0043169;GO:0046872	GO:0005737;GO:0005739;GO:0005743;GO:0005759;GO:0005829;GO:0016020;GO:0019866;GO:0031090;GO:0031966;GO:0031974;GO:0043226;GO:0043227;GO:0043229;GO:0043231;GO:0043233;GO:0044422;GO:0044424;GO:0044429;GO:0044444;GO:0044446;GO:0044464;GO:0070013	1.0013	1.0345	0.9711	0.94	0.9419	0.8727	0.7681	0.7658	0.8107	0.7218	0.7173	0.7268
P31939	PUR9_HUMAN	reviewed	Bifunctional purine biosynthesis protein PURH [Cleaved into: Bifunctional purine biosynthesis protein PURH, N-terminally processed] [Includes: Phosphoribosylaminoimidazolecarboxamide formyltransferase (EC 2.1.2.3) (5-aminoimidazole-4-carboxamide ribonucleotide formyltransferase) (AICAR transformylase); IMP cyclohydrolase (EC 3.5.4.10) (ATIC) (IMP synthase) (Inosinicase)]	ATIC	Homo sapiens (Human)	anatomical structure development;anatomical structure morphogenesis;aromatic compound biosynthetic process;biosynthetic process;brainstem development;cellular aromatic compound metabolic process;cellular biosynthetic process;cellular metabolic process;cellular nitrogen compound biosynthetic process;cellular nitrogen compound metabolic process;cellular process;cerebellum development;cerebral corte…	binding;catalytic activity;cyclohydrolase activity;hydrolase activity;hydrolase activity, acting on carbon-nitrogen (but not peptide) bonds;hydrolase activity, acting on carbon-nitrogen (but not peptide) bonds, in cyclic amidines;hydroxymethyl-, formyl- and related transferase activity;identical protein binding;IMP cyclohydrolase activity;phosphoribosylaminoimidazolecarboxamide formyltransferase …	cell part;cytoplasmic part;cytosol;extracellular membrane-bounded organelle;extracellular organelle;extracellular region part;extracellular vesicular exosome;intracellular membrane-bounded organelle;intracellular organelle;intracellular part;membrane;membrane-bounded organelle;membrane-bounded vesicle;mitochondrion;organelle;vesicle	GO:0003360;GO:0006139;GO:0006144;GO:0006163;GO:0006164;GO:0006188;GO:0006189;GO:0006725;GO:0006732;GO:0006753;GO:0006760;GO:0006807;GO:0008152;GO:0009058;GO:0009108;GO:0009112;GO:0009116;GO:0009117;GO:0009123;GO:0009124;GO:0009126;GO:0009127;GO:0009150;GO:0009152;GO:0009156;GO:0009161;GO:0009165;GO:0009167;GO:0009168;GO:0009259;GO:0009260;GO:0009396;GO:0009653;GO:0009887;GO:0009987;GO:0010035;GO:…	GO:0003824;GO:0003937;GO:0004643;GO:0005488;GO:0005515;GO:0016740;GO:0016741;GO:0016742;GO:0016787;GO:0016810;GO:0016814;GO:0019238;GO:0042802;GO:0042803;GO:0046983	GO:0005739;GO:0005829;GO:0016020;GO:0031982;GO:0031988;GO:0043226;GO:0043227;GO:0043229;GO:0043230;GO:0043231;GO:0044421;GO:0044424;GO:0044444;GO:0044464;GO:0065010;GO:0070062	1.0006	1.0136	0.9865	0.7884	0.7603	0.7246	0.6829	0.6115	0.6611	0.6062	0.6041	0.6048
Q7Z6Z7	HUWE1_HUMAN	reviewed	E3 ubiquitin-protein ligase HUWE1 (EC 2.3.2.26) (ARF-binding protein 1) (ARF-BP1) (HECT, UBA and WWE domain-containing protein 1) (HECT-type E3 ubiquitin transferase HUWE1) (Homologous to E6AP carboxyl terminus homologous protein 9) (HectH9) (Large structure of UREB1) (LASU1) (Mcl-1 ubiquitin ligase E3) (Mule) (Upstream regulatory element-binding protein 1) (URE-B1) (URE-binding protein 1)	HUWE1	Homo sapiens (Human)	base-excision repair;cell differentiation;cellular component organization;cellular component organization at cellular level;cellular component organization or biogenesis;cellular component organization or biogenesis at cellular level;cellular developmental process;cellular macromolecule metabolic process;cellular metabolic process;cellular nitrogen compound metabolic process;cellular process;cell…	acid-amino acid ligase activity;binding;catalytic activity;DNA binding;ligase activity;ligase activity, forming carbon-nitrogen bonds;nucleic acid binding;small conjugating protein ligase activity;ubiquitin-protein ligase activity	cell part;cytoplasm;extracellular membrane-bounded organelle;extracellular organelle;extracellular region part;extracellular vesicular exosome;intracellular membrane-bounded organelle;intracellular organelle;intracellular organelle part;intracellular part;membrane;membrane-bounded organelle;membrane-bounded vesicle;nuclear part;nucleoplasm;nucleus;organelle;organelle part;vesicle	GO:0000209;GO:0006139;GO:0006259;GO:0006281;GO:0006284;GO:0006325;GO:0006464;GO:0006513;GO:0006807;GO:0006950;GO:0006974;GO:0006996;GO:0008152;GO:0009987;GO:0016043;GO:0016567;GO:0016568;GO:0016569;GO:0016570;GO:0016574;GO:0019538;GO:0030154;GO:0032446;GO:0032502;GO:0033554;GO:0034641;GO:0042787;GO:0043170;GO:0043412;GO:0044237;GO:0044238;GO:0044260;GO:0044267;GO:0048869;GO:0050896;GO:0051276;GO:…	GO:0003676;GO:0003677;GO:0003824;GO:0004842;GO:0005488;GO:0016874;GO:0016879;GO:0016881;GO:0019787	GO:0005634;GO:0005654;GO:0005737;GO:0016020;GO:0031982;GO:0031988;GO:0043226;GO:0043227;GO:0043229;GO:0043230;GO:0043231;GO:0044421;GO:0044422;GO:0044424;GO:0044428;GO:0044446;GO:0044464;GO:0065010;GO:0070062	0.9989	1.0387	0.9626	0.8594	0.7962	0.8063	0.844	0.8361	0.7713	0.848	0.7969	0.826
P04844	RPN2_HUMAN	reviewed	Dolichyl-diphosphooligosaccharide--protein glycosyltransferase subunit 2 (Dolichyl-diphosphooligosaccharide--protein glycosyltransferase 63 kDa subunit) (RIBIIR) (Ribophorin II) (RPN-II) (Ribophorin-2)	RPN2	Homo sapiens (Human)	aging;biosynthetic process;carbohydrate metabolic process;cellular biosynthetic process;cellular carbohydrate metabolic process;cellular macromolecule biosynthetic process;cellular macromolecule metabolic process;cellular metabolic process;cellular process;cellular protein metabolic process;cotranslational protein targeting to membrane;developmental process;establishment of localization;establish…	binding;catalytic activity;ribonucleoprotein binding;ribosome binding;transferase activity;transferase activity, transferring glycosyl groups	autophagic vacuole membrane;cell part;cytoplasmic part;endoplasmic reticulum;endoplasmic reticulum membrane;endoplasmic reticulum part;integral to membrane;intracellular membrane-bounded organelle;intracellular organelle;intracellular organelle part;intracellular part;intrinsic to membrane;macromolecular complex;membrane;membrane part;membrane-bounded organelle;nucleus;oligosaccharyltransferase c…	GO:0005975;GO:0006412;GO:0006464;GO:0006486;GO:0006487;GO:0006605;GO:0006612;GO:0006613;GO:0006614;GO:0006810;GO:0006886;GO:0007568;GO:0008152;GO:0009058;GO:0009059;GO:0009987;GO:0010467;GO:0015031;GO:0018193;GO:0018196;GO:0018279;GO:0019538;GO:0032502;GO:0034645;GO:0042221;GO:0042493;GO:0043170;GO:0043412;GO:0043413;GO:0043687;GO:0044237;GO:0044238;GO:0044249;GO:0044260;GO:0044262;GO:0044267;GO:…	GO:0003824;GO:0005488;GO:0016740;GO:0016757;GO:0043021;GO:0043022	GO:0000421;GO:0005634;GO:0005774;GO:0005783;GO:0005789;GO:0005791;GO:0008250;GO:0016020;GO:0016021;GO:0031090;GO:0031224;GO:0032991;GO:0043226;GO:0043227;GO:0043229;GO:0043231;GO:0043234;GO:0044422;GO:0044424;GO:0044425;GO:0044432;GO:0044437;GO:0044444;GO:0044446;GO:0044464	0.9994	0.9712	1.0332	1.4266	1.5598	1.681	1.4392	1.9793	1.6855	1.7492	2.0303	2.1382
Q14517	FAT1_HUMAN	reviewed	Protocadherin Fat 1 (Cadherin family member 7) (Cadherin-related tumor suppressor homolog) (Protein fat homolog) [Cleaved into: Protocadherin Fat 1, nuclear form]	FAT1	Homo sapiens (Human)	actin cytoskeleton organization;actin filament organization;actin filament-based process;anatomical structure morphogenesis;biological adhesion;cell adhesion;cell communication;cell migration;cell motility;cell-cell adhesion;cell-cell signaling;cellular component movement;cellular component organization;cellular component organization at cellular level;cellular component organization or biogenesi…	binding;calcium ion binding;cation binding;ion binding;metal ion binding	adherens junction;anchoring junction;cell junction;cell part;cell projection;cell-cell junction;cell-substrate adherens junction;cell-substrate junction;cytoplasmic part;extracellular membrane-bounded organelle;extracellular organelle;extracellular region part;extracellular vesicular exosome;filopodium;focal adhesion;integral to membrane;integral to plasma membrane;intracellular membrane-bounded …	GO:0006928;GO:0006996;GO:0007010;GO:0007015;GO:0007154;GO:0007155;GO:0007156;GO:0007163;GO:0007267;GO:0009653;GO:0009987;GO:0016043;GO:0016337;GO:0016477;GO:0022610;GO:0023052;GO:0030029;GO:0030036;GO:0032502;GO:0040011;GO:0048870;GO:0071840;GO:0071841;GO:0071842	GO:0005488;GO:0005509;GO:0043167;GO:0043169;GO:0046872	GO:0005634;GO:0005886;GO:0005887;GO:0005911;GO:0005912;GO:0005924;GO:0005925;GO:0016020;GO:0016021;GO:0030027;GO:0030054;GO:0030055;GO:0030175;GO:0031224;GO:0031226;GO:0031982;GO:0031988;GO:0042995;GO:0043226;GO:0043227;GO:0043229;GO:0043230;GO:0043231;GO:0044421;GO:0044424;GO:0044425;GO:0044444;GO:0044459;GO:0044464;GO:0048471;GO:0065010;GO:0070062;GO:0070161	0.9183	1.0321	1.0563	1.428	1.4743	1.4982	1.7065	1.9406	1.8597	1.7965	1.9911	2.2291
P50851	LRBA_HUMAN	reviewed	Lipopolysaccharide-responsive and beige-like anchor protein (Beige-like protein) (CDC4-like protein)	LRBA	Homo sapiens (Human)	cellular process;endosome transport;establishment of localization;establishment of localization in cell;intracellular transport;transport;vesicle-mediated transport	binding;lipid binding;phospholipid binding	cell part;cytoplasmic membrane-bounded vesicle;cytoplasmic part;cytoplasmic vesicle;endomembrane system;endoplasmic reticulum;extrinsic to membrane;Golgi apparatus;integral to membrane;intracellular membrane-bounded organelle;intracellular organelle;intracellular part;intrinsic to membrane;lysosome;lytic vacuole;membrane;membrane part;membrane-bounded organelle;membrane-bounded vesicle;organelle;…	GO:0006810;GO:0009987;GO:0016192;GO:0016197;GO:0046907;GO:0051234;GO:0051649	GO:0005488;GO:0005543;GO:0008289	GO:0000323;GO:0005764;GO:0005773;GO:0005783;GO:0005794;GO:0005886;GO:0012505;GO:0016020;GO:0016021;GO:0016023;GO:0019898;GO:0031224;GO:0031410;GO:0031982;GO:0031988;GO:0043226;GO:0043227;GO:0043229;GO:0043231;GO:0044424;GO:0044425;GO:0044444;GO:0044464	1.0315	0.9579	1.0123	0.7513	0.7553	0.7165	0.8111	0.7512	0.7354	0.8528	0.7862	0.7831
P15144	AMPN_HUMAN	reviewed	Aminopeptidase N (AP-N) (hAPN) (EC 3.4.11.2) (Alanyl aminopeptidase) (Aminopeptidase M) (AP-M) (Microsomal aminopeptidase) (Myeloid plasma membrane glycoprotein CD13) (gp150) (CD antigen CD13)	ANPEP	Homo sapiens (Human)	anatomical structure formation involved in morphogenesis;angiogenesis;angiotensin maturation;biological regulation;cell differentiation;cellular developmental process;cellular macromolecule metabolic process;cellular metabolic process;cellular process;cellular protein metabolic process;developmental process;hormone metabolic process;macromolecule metabolic process;metabolic process;peptide hormon…	aminopeptidase activity;binding;catalytic activity;cation binding;exopeptidase activity;hydrolase activity;ion binding;metal ion binding;metallopeptidase activity;peptidase activity;peptidase activity, acting on L-amino acid peptides;receptor activity;transition metal ion binding;viral receptor activity;zinc ion binding	cell part;cytoplasmic part;cytosol;endoplasmic reticulum-Golgi intermediate compartment;external side of plasma membrane;extracellular membrane-bounded organelle;extracellular organelle;extracellular region part;extracellular space;extracellular vesicular exosome;integral to membrane;integral to plasma membrane;intracellular membrane-bounded organelle;intracellular organelle;intracellular organel…	GO:0001525;GO:0002003;GO:0008152;GO:0009987;GO:0010817;GO:0016485;GO:0016486;GO:0019538;GO:0030154;GO:0032502;GO:0042445;GO:0043170;GO:0044237;GO:0044238;GO:0044260;GO:0044267;GO:0048646;GO:0048869;GO:0051604;GO:0065007;GO:0065008	GO:0001618;GO:0003824;GO:0004177;GO:0004872;GO:0005488;GO:0008233;GO:0008237;GO:0008238;GO:0008270;GO:0016787;GO:0043167;GO:0043169;GO:0046872;GO:0046914;GO:0070011	GO:0005615;GO:0005765;GO:0005774;GO:0005793;GO:0005829;GO:0005887;GO:0009897;GO:0016020;GO:0016021;GO:0031090;GO:0031224;GO:0031226;GO:0031982;GO:0031988;GO:0043226;GO:0043227;GO:0043229;GO:0043230;GO:0043231;GO:0044421;GO:0044422;GO:0044424;GO:0044425;GO:0044437;GO:0044444;GO:0044446;GO:0044459;GO:0044464;GO:0065010;GO:0070062	1.0521	0.8875	1.0856	1.4856	1.5811	1.8989	2.3363	3.5141	2.4112	3.1112	3.4966	3.9566
O75533	SF3B1_HUMAN	reviewed	Splicing factor 3B subunit 1 (Pre-mRNA-splicing factor SF3b 155 kDa subunit) (SF3b155) (Spliceosome-associated protein 155) (SAP 155)	SF3B1	Homo sapiens (Human)	anterior/posterior pattern specification;cellular macromolecule metabolic process;cellular metabolic process;cellular nitrogen compound metabolic process;cellular process;developmental process;gene expression;macromolecule metabolic process;metabolic process;mRNA metabolic process;mRNA processing;nitrogen compound metabolic process;nuclear mRNA splicing, via spliceosome;nucleic acid metabolic pro…	binding;chromatin binding	catalytic step 2 spliceosome;cell part;intracellular membrane-bounded organelle;intracellular organelle;intracellular organelle part;intracellular part;macromolecular complex;membrane-bounded organelle;nuclear body;nuclear part;nuclear speck;nucleoplasm;nucleoplasm part;nucleus;organelle;organelle part;ribonucleoprotein complex;spliceosomal complex;U12-type spliceosomal complex	GO:0000375;GO:0000377;GO:0000398;GO:0003002;GO:0006139;GO:0006396;GO:0006397;GO:0006807;GO:0007389;GO:0008152;GO:0008380;GO:0009952;GO:0009987;GO:0010467;GO:0016070;GO:0016071;GO:0032502;GO:0034641;GO:0043170;GO:0044237;GO:0044238;GO:0044260;GO:0090304	GO:0003682;GO:0005488	GO:0005634;GO:0005654;GO:0005681;GO:0005689;GO:0016604;GO:0016607;GO:0030529;GO:0032991;GO:0043226;GO:0043227;GO:0043229;GO:0043231;GO:0044422;GO:0044424;GO:0044428;GO:0044446;GO:0044451;GO:0044464;GO:0071013	1.0048	1.0097	0.9869	0.9994	0.9536	0.9526	0.9085	0.8794	0.9267	0.8821	0.877	0.9392
Q8WXI7	MUC16_HUMAN	reviewed	Mucin-16 (MUC-16) (Ovarian cancer-related tumor marker CA125) (CA-125) (Ovarian carcinoma antigen CA125)	MUC16	Homo sapiens (Human)	biological adhesion;carbohydrate metabolic process;cell adhesion;cellular carbohydrate metabolic process;cellular macromolecule metabolic process;cellular metabolic process;cellular process;cellular protein metabolic process;glycosylation;macromolecule glycosylation;macromolecule metabolic process;macromolecule modification;metabolic process;O-glycan processing;post-translational protein modifica…		cell part;cytoplasmic part;extracellular membrane-bounded organelle;extracellular organelle;extracellular region part;extracellular space;extracellular vesicular exosome;extrinsic to membrane;Golgi apparatus part;Golgi lumen;integral to membrane;intracellular organelle lumen;intracellular organelle part;intracellular part;intrinsic to membrane;membrane;membrane part;membrane-bounded organelle;mem…	GO:0005975;GO:0006464;GO:0006486;GO:0006493;GO:0007155;GO:0008152;GO:0009987;GO:0016266;GO:0019538;GO:0022610;GO:0043170;GO:0043412;GO:0043413;GO:0043687;GO:0044237;GO:0044238;GO:0044260;GO:0044262;GO:0044267;GO:0070085		GO:0005615;GO:0005796;GO:0005886;GO:0016020;GO:0016021;GO:0019898;GO:0031224;GO:0031974;GO:0031982;GO:0031988;GO:0043226;GO:0043227;GO:0043230;GO:0043233;GO:0044421;GO:0044422;GO:0044424;GO:0044425;GO:0044431;GO:0044444;GO:0044446;GO:0044464;GO:0065010;GO:0070013;GO:0070062	0.8795	0.8248	1.629	1.0554	1.242	1.1911	1.2016	0.7268	1.0768	1.4044	1.0654	0.954
Q96Q15	SMG1_HUMAN	reviewed	Serine/threonine-protein kinase SMG1 (SMG-1) (hSMG-1) (EC 2.7.11.1) (61E3.4) (Lambda/iota protein kinase C-interacting protein) (Lambda-interacting protein)	SMG1	Homo sapiens (Human)	catabolic process;cellular catabolic process;cellular lipid metabolic process;cellular macromolecule catabolic process;cellular macromolecule metabolic process;cellular metabolic process;cellular nitrogen compound metabolic process;cellular process;cellular protein metabolic process;cellular response to stimulus;cellular response to stress;DNA metabolic process;DNA recombination;DNA repair;double…	adenyl nucleotide binding;adenyl ribonucleotide binding;ATP binding;binding;catalytic activity;cation binding;ion binding;kinase activity;metal ion binding;nucleotide binding;phosphotransferase activity, alcohol group as acceptor;protein binding;protein dimerization activity;protein kinase activity;protein serine/threonine kinase activity;purine nucleotide binding;purine ribonucleoside triphospha…	cell part;cytoplasm;cytoplasmic part;cytosol;intracellular membrane-bounded organelle;intracellular organelle;intracellular part;membrane-bounded organelle;nucleus;organelle	GO:0000184;GO:0000724;GO:0000725;GO:0000956;GO:0006139;GO:0006259;GO:0006281;GO:0006302;GO:0006310;GO:0006401;GO:0006402;GO:0006405;GO:0006406;GO:0006464;GO:0006468;GO:0006629;GO:0006644;GO:0006650;GO:0006793;GO:0006796;GO:0006807;GO:0006810;GO:0006913;GO:0006950;GO:0006974;GO:0008152;GO:0009056;GO:0009057;GO:0009987;GO:0010467;GO:0015931;GO:0016070;GO:0016071;GO:0016310;GO:0018105;GO:0018193;GO:…	GO:0000166;GO:0003824;GO:0004672;GO:0004674;GO:0005488;GO:0005515;GO:0005524;GO:0016301;GO:0016740;GO:0016772;GO:0016773;GO:0017076;GO:0030554;GO:0032553;GO:0032555;GO:0032559;GO:0035639;GO:0043167;GO:0043169;GO:0046872;GO:0046983	GO:0005634;GO:0005737;GO:0005829;GO:0043226;GO:0043227;GO:0043229;GO:0043231;GO:0044424;GO:0044444;GO:0044464	0.9681	0.9512	1.1076	0.9727	0.9828	1.0598	1.0738	0.9841	1.0817	1.1924	1.3433	1.2759
Q9UQ35	SRRM2_HUMAN	reviewed	Serine/arginine repetitive matrix protein 2 (300 kDa nuclear matrix antigen) (Serine/arginine-rich splicing factor-related nuclear matrix protein of 300 kDa) (SR-related nuclear matrix protein of 300 kDa) (Ser/Arg-related nuclear matrix protein of 300 kDa) (Splicing coactivator subunit SRm300) (Tax-responsive enhancer element-binding protein 803) (TaxREB803)	SRRM2	Homo sapiens (Human)	cellular macromolecule metabolic process;cellular metabolic process;cellular nitrogen compound metabolic process;cellular process;macromolecule metabolic process;metabolic process;mRNA metabolic process;mRNA processing;nitrogen compound metabolic process;nuclear mRNA splicing, via spliceosome;nucleic acid metabolic process;nucleobase-containing compound metabolic process;primary metabolic process…	binding;C2H2 zinc finger domain binding;protein binding;protein domain specific binding;protein N-terminus binding	Cajal body;catalytic step 2 spliceosome;cell part;intracellular organelle part;intracellular part;macromolecular complex;nuclear body;nuclear part;nuclear speck;nucleoplasm;nucleoplasm part;organelle part;ribonucleoprotein complex;spliceosomal complex	GO:0000375;GO:0000377;GO:0000398;GO:0006139;GO:0006396;GO:0006397;GO:0006807;GO:0008152;GO:0008380;GO:0009987;GO:0016070;GO:0016071;GO:0034641;GO:0043170;GO:0044237;GO:0044238;GO:0044260;GO:0090304	GO:0005488;GO:0005515;GO:0019904;GO:0047485;GO:0070742	GO:0005654;GO:0005681;GO:0015030;GO:0016604;GO:0016607;GO:0030529;GO:0032991;GO:0044422;GO:0044424;GO:0044428;GO:0044446;GO:0044451;GO:0044464;GO:0071013	1.0024	1.0176	0.9753	1.0274	0.9394	0.9548	0.9705	0.8603	0.9924	0.7048	0.659	0.687
P45880	VDAC2_HUMAN	reviewed	Voltage-dependent anion-selective channel protein 2 (VDAC-2) (hVDAC2) (Outer mitochondrial membrane protein porin 2)	VDAC2	Homo sapiens (Human)	anion transport;biological regulation;establishment of localization;ion transport;negative regulation of biological process;negative regulation of cellular component organization;negative regulation of cellular process;negative regulation of protein complex assembly;negative regulation of protein polymerization;regulation of biological process;regulation of cellular component biogenesis;regulatio…	anion channel activity;anion transmembrane transporter activity;binding;channel activity;gated channel activity;ion channel activity;ion transmembrane transporter activity;nucleotide binding;passive transmembrane transporter activity;porin activity;substrate-specific channel activity;substrate-specific transmembrane transporter activity;substrate-specific transporter activity;transmembrane transp…	cell part;cytoplasmic part;extracellular membrane-bounded organelle;extracellular organelle;extracellular region part;extracellular vesicular exosome;intracellular membrane-bounded organelle;intracellular non-membrane-bounded organelle;intracellular organelle;intracellular organelle part;intracellular part;macromolecular complex;membrane;membrane part;membrane raft;membrane-bounded organelle;memb…	GO:0006810;GO:0006811;GO:0006820;GO:0031333;GO:0032271;GO:0032272;GO:0043254;GO:0044087;GO:0048519;GO:0048523;GO:0050789;GO:0050794;GO:0051128;GO:0051129;GO:0051234;GO:0065007	GO:0000166;GO:0005215;GO:0005216;GO:0005244;GO:0005253;GO:0005488;GO:0008308;GO:0008509;GO:0015075;GO:0015267;GO:0015288;GO:0022803;GO:0022829;GO:0022832;GO:0022836;GO:0022838;GO:0022857;GO:0022891;GO:0022892	GO:0005634;GO:0005739;GO:0005741;GO:0005743;GO:0009295;GO:0016020;GO:0019866;GO:0019867;GO:0031090;GO:0031966;GO:0031968;GO:0031982;GO:0031988;GO:0032991;GO:0042645;GO:0043226;GO:0043227;GO:0043228;GO:0043229;GO:0043230;GO:0043231;GO:0043232;GO:0043234;GO:0044421;GO:0044422;GO:0044424;GO:0044425;GO:0044429;GO:0044444;GO:0044446;GO:0044464;GO:0045121;GO:0046930;GO:0065010;GO:0070062	0.9641	1.0719	0.9645	1.7545	2.0908	2.2784	1.5746	1.9289	1.8942	1.8826	2.0557	1.856
Q15154	PCM1_HUMAN	reviewed	Pericentriolar material 1 protein (PCM-1) (hPCM-1)	PCM1	Homo sapiens (Human)	anatomical structure formation involved in morphogenesis;biological regulation;cell cycle;cell cycle process;cell projection assembly;cell projection organization;cellular component assembly;cellular component assembly at cellular level;cellular component assembly involved in morphogenesis;cellular component movement;cellular component organization;cellular component organization at cellular leve…	binding;identical protein binding;protein binding	cell part;centriolar satellite;centrosome;cytoplasm;cytoplasmic part;cytoskeletal part;cytosol;intracellular non-membrane-bounded organelle;intracellular organelle;intracellular organelle part;intracellular part;macromolecular complex;membrane;microtubule organizing center;microtubule organizing center part;non-membrane-bounded organelle;nuclear membrane;nuclear part;organelle;organelle membrane;…	GO:0000086;GO:0000226;GO:0000278;GO:0006810;GO:0006928;GO:0006996;GO:0007010;GO:0007017;GO:0007018;GO:0007049;GO:0008104;GO:0009987;GO:0010721;GO:0010927;GO:0010970;GO:0016043;GO:0019827;GO:0022027;GO:0022402;GO:0022607;GO:0030030;GO:0030031;GO:0030705;GO:0031023;GO:0031122;GO:0032386;GO:0032388;GO:0032502;GO:0032507;GO:0032879;GO:0032880;GO:0033036;GO:0033157;GO:0033365;GO:0034453;GO:0034454;GO:…	GO:0005488;GO:0005515;GO:0042802	GO:0000242;GO:0005737;GO:0005813;GO:0005815;GO:0005829;GO:0016020;GO:0031090;GO:0031965;GO:0032991;GO:0034451;GO:0043226;GO:0043228;GO:0043229;GO:0043232;GO:0043234;GO:0044422;GO:0044424;GO:0044428;GO:0044430;GO:0044444;GO:0044446;GO:0044450;GO:0044464	0.9601	1.0282	1.0191	0.8601	0.7385	0.7749	0.798	0.7165	0.7479	0.7858	0.8125	0.9045
Q14571	ITPR2_HUMAN	reviewed	Inositol 1,4,5-trisphosphate receptor type 2 (IP3 receptor isoform 2) (IP3R 2) (InsP3R2) (Type 2 inositol 1,4,5-trisphosphate receptor) (Type 2 InsP3 receptor)	ITPR2	Homo sapiens (Human)	activation of immune response;activation of innate immune response;activation of phospholipase C activity;biological regulation;blood coagulation;cell activation;cell surface receptor linked signaling pathway;cellular metabolic process;cellular process;cellular response to cAMP;cellular response to chemical stimulus;cellular response to ethanol;cellular response to fibroblast growth factor stimul…	binding;calcium channel activity;calcium ion transmembrane transporter activity;calcium-release channel activity;cation channel activity;cation transmembrane transporter activity;channel activity;divalent inorganic cation transmembrane transporter activity;gated channel activity;inorganic cation transmembrane transporter activity;inositol 1,4,5-trisphosphate-sensitive calcium-release channel acti…	cell cortex;cell part;cytoplasmic part;endoplasmic reticulum membrane;endoplasmic reticulum part;integral to membrane;intracellular organelle part;intracellular part;intrinsic to membrane;macromolecular complex;membrane;membrane part;organelle membrane;organelle part;plasma membrane;platelet dense tubular network membrane;protein complex;receptor complex;sarcoplasmic reticulum membrane	GO:0001666;GO:0001775;GO:0002218;GO:0002220;GO:0002223;GO:0002253;GO:0002376;GO:0002429;GO:0002682;GO:0002684;GO:0002757;GO:0002758;GO:0002764;GO:0002768;GO:0002791;GO:0006091;GO:0006112;GO:0006810;GO:0006950;GO:0006952;GO:0006955;GO:0007165;GO:0007166;GO:0007167;GO:0007169;GO:0007173;GO:0007202;GO:0007596;GO:0007599;GO:0008152;GO:0008543;GO:0009719;GO:0009987;GO:0010033;GO:0010517;GO:0010518;GO:…	GO:0004871;GO:0004872;GO:0005215;GO:0005216;GO:0005217;GO:0005220;GO:0005261;GO:0005262;GO:0005488;GO:0005543;GO:0008289;GO:0008324;GO:0015075;GO:0015085;GO:0015267;GO:0015276;GO:0015278;GO:0022803;GO:0022834;GO:0022836;GO:0022838;GO:0022857;GO:0022890;GO:0022891;GO:0022892;GO:0035091;GO:0038023;GO:0046873;GO:0060089;GO:0072509	GO:0005789;GO:0005886;GO:0005938;GO:0016020;GO:0016021;GO:0031090;GO:0031095;GO:0031224;GO:0032991;GO:0033017;GO:0043234;GO:0043235;GO:0044422;GO:0044424;GO:0044425;GO:0044432;GO:0044444;GO:0044446;GO:0044464	1.0571	0.9485	1.013	0.8459	0.7778	0.8285	1.1094	1.0961	1.0115	1.3079	1.2703	1.2878
Q8NBS9	TXND5_HUMAN	reviewed	Thioredoxin domain-containing protein 5 (Endoplasmic reticulum resident protein 46) (ER protein 46) (ERp46) (Thioredoxin-like protein p46)	TXNDC5	Homo sapiens (Human)	apoptotic cell clearance;biological regulation;cell redox homeostasis;cellular component organization;cellular component organization or biogenesis;cellular homeostasis;cellular macromolecule metabolic process;cellular membrane organization;cellular metabolic process;cellular process;cellular protein metabolic process;cellular response to stimulus;cellular response to stress;endocytosis;establish…	catalytic activity;intramolecular oxidoreductase activity;intramolecular oxidoreductase activity, interconverting keto- and enol-groups;intramolecular oxidoreductase activity, transposing S-S bonds;isomerase activity;protein disulfide isomerase activity	cell part;cytoplasmic part;endoplasmic reticulum;endoplasmic reticulum lumen;endoplasmic reticulum part;extracellular membrane-bounded organelle;extracellular organelle;extracellular region part;extracellular vesicular exosome;intracellular membrane-bounded organelle;intracellular organelle;intracellular organelle lumen;intracellular organelle part;intracellular part;lysosomal lumen;membrane-boun…	GO:0006457;GO:0006810;GO:0006892;GO:0006897;GO:0006909;GO:0006950;GO:0008152;GO:0009987;GO:0010324;GO:0010941;GO:0016043;GO:0016044;GO:0016192;GO:0019538;GO:0019725;GO:0033554;GO:0034976;GO:0042592;GO:0042981;GO:0043066;GO:0043067;GO:0043069;GO:0043170;GO:0043277;GO:0044237;GO:0044238;GO:0044260;GO:0044267;GO:0045454;GO:0046907;GO:0048193;GO:0048519;GO:0048523;GO:0050789;GO:0050794;GO:0050896;GO:…	GO:0003756;GO:0003824;GO:0016853;GO:0016860;GO:0016862;GO:0016864	GO:0005775;GO:0005783;GO:0005788;GO:0031974;GO:0031982;GO:0031988;GO:0043202;GO:0043226;GO:0043227;GO:0043229;GO:0043230;GO:0043231;GO:0043233;GO:0044421;GO:0044422;GO:0044424;GO:0044432;GO:0044437;GO:0044444;GO:0044446;GO:0044464;GO:0065010;GO:0070013;GO:0070062	1.0343	0.9887	0.9814	0.9764	1.0315	0.9592	0.901	0.9175	0.9884	0.7306	0.7395	0.8106
Q12830	BPTF_HUMAN	reviewed	Nucleosome-remodeling factor subunit BPTF (Bromodomain and PHD finger-containing transcription factor) (Fetal Alz-50 clone 1 protein) (Fetal Alzheimer antigen)	BPTF	Homo sapiens (Human)	anatomical structure development;anterior/posterior pattern specification;biological regulation;biosynthetic process;brain development;cellular biosynthetic process;cellular component organization;cellular component organization at cellular level;cellular component organization or biogenesis;cellular component organization or biogenesis at cellular level;cellular macromolecule biosynthetic proces…	binding;cation binding;DNA binding;ion binding;metal ion binding;nucleic acid binding;protein binding;sequence-specific DNA binding;transcription factor binding;transition metal ion binding;zinc ion binding	cell part;chromatin remodeling complex;cytoplasm;extracellular membrane-bounded organelle;extracellular organelle;extracellular region part;extracellular vesicular exosome;intracellular membrane-bounded organelle;intracellular organelle;intracellular organelle part;intracellular part;ISWI complex;macromolecular complex;membrane-bounded organelle;membrane-bounded vesicle;nuclear part;nucleoplasm;n…	GO:0000122;GO:0001892;GO:0003002;GO:0006139;GO:0006325;GO:0006338;GO:0006351;GO:0006355;GO:0006357;GO:0006807;GO:0006996;GO:0007389;GO:0007420;GO:0007492;GO:0008152;GO:0009058;GO:0009059;GO:0009888;GO:0009889;GO:0009890;GO:0009891;GO:0009892;GO:0009893;GO:0009952;GO:0009987;GO:0010468;GO:0010556;GO:0010557;GO:0010558;GO:0010604;GO:0010605;GO:0010628;GO:0010629;GO:0016043;GO:0016070;GO:0016568;GO:…	GO:0003676;GO:0003677;GO:0005488;GO:0005515;GO:0008134;GO:0008270;GO:0043167;GO:0043169;GO:0043565;GO:0046872;GO:0046914	GO:0005634;GO:0005654;GO:0005737;GO:0016585;GO:0016589;GO:0031010;GO:0031982;GO:0031988;GO:0032991;GO:0043226;GO:0043227;GO:0043229;GO:0043230;GO:0043231;GO:0043234;GO:0044421;GO:0044422;GO:0044424;GO:0044428;GO:0044446;GO:0044464;GO:0065010;GO:0070062	0.9789	1.0261	1.0044	0.9153	0.9651	0.9606	1.1192	1.0485	1.0406	1.0926	1.0733	1.0987
P06744	G6PI_HUMAN	reviewed	Glucose-6-phosphate isomerase (GPI) (EC 5.3.1.9) (Autocrine motility factor) (AMF) (Neuroleukin) (NLK) (Phosphoglucose isomerase) (PGI) (Phosphohexose isomerase) (PHI) (Sperm antigen 36) (SA-36)	GPI	Homo sapiens (Human)	alcohol biosynthetic process;alcohol metabolic process;aldehyde biosynthetic process;aldehyde catabolic process;anatomical structure formation involved in morphogenesis;angiogenesis;behavior;biological regulation;biosynthetic process;carbohydrate biosynthetic process;carbohydrate metabolic process;catabolic process;cellular aldehyde metabolic process;cellular biosynthetic process;cellular carbohy…	binding;carbohydrate binding;catalytic activity;glucose-6-phosphate isomerase activity;intramolecular oxidoreductase activity;intramolecular oxidoreductase activity, interconverting aldoses and ketoses;intramolecular transferase activity;isomerase activity;monosaccharide binding;sugar binding	cell part;cell projection;cytoplasm;cytoplasmic part;cytosol;extracellular membrane-bounded organelle;extracellular organelle;extracellular region part;extracellular space;extracellular vesicular exosome;intracellular organelle part;intracellular part;membrane;membrane-bounded organelle;membrane-bounded vesicle;neuron projection;nuclear part;nucleoplasm;organelle;organelle part;plasma membrane;ve…	GO:0001525;GO:0002376;GO:0003008;GO:0005975;GO:0005996;GO:0006006;GO:0006066;GO:0006081;GO:0006094;GO:0006139;GO:0006352;GO:0006367;GO:0006807;GO:0006955;GO:0006959;GO:0007599;GO:0007610;GO:0007611;GO:0008152;GO:0009056;GO:0009058;GO:0009438;GO:0009987;GO:0010466;GO:0010467;GO:0010941;GO:0016051;GO:0016070;GO:0019222;GO:0019242;GO:0019318;GO:0019319;GO:0032501;GO:0032502;GO:0032774;GO:0034637;GO:…	GO:0003824;GO:0004347;GO:0005488;GO:0005529;GO:0016853;GO:0016860;GO:0016861;GO:0016866;GO:0030246;GO:0048029	GO:0005615;GO:0005654;GO:0005737;GO:0005829;GO:0005886;GO:0016020;GO:0031982;GO:0031988;GO:0042995;GO:0043005;GO:0043226;GO:0043227;GO:0043230;GO:0044421;GO:0044422;GO:0044424;GO:0044428;GO:0044444;GO:0044446;GO:0044464;GO:0065010;GO:0070062	1.0329	1.0234	0.9515	0.7759	0.7758	0.6794	0.7883	0.7071	0.7764	0.5001	0.4709	0.4605
P17987	TCPA_HUMAN	reviewed	T-complex protein 1 subunit alpha (TCP-1-alpha) (CCT-alpha)	TCP1	Homo sapiens (Human)	binding of sperm to zona pellucida;biological regulation;cell recognition;cell-cell recognition;cellular component assembly;cellular component assembly at cellular level;cellular component organization;cellular component organization at cellular level;cellular component organization or biogenesis;cellular component organization or biogenesis at cellular level;cellular macromolecular complex assem…	adenyl nucleotide binding;adenyl ribonucleotide binding;ATP binding;binding;enzyme binding;nucleotide binding;protein binding;purine nucleotide binding;purine ribonucleoside triphosphate binding;purine ribonucleotide binding;ribonucleotide binding;ubiquitin protein ligase binding;unfolded protein binding	acrosomal vesicle;cell body;cell part;centrosome;chaperonin-containing T-complex;chromatin;chromosomal part;cytoplasmic membrane-bounded vesicle;cytoplasmic part;cytoplasmic vesicle;cytoskeletal part;cytosol;cytosolic part;extracellular membrane-bounded organelle;extracellular organelle;extracellular region part;extracellular vesicular exosome;Golgi apparatus;heterochromatin;intracellular membran…	GO:0006457;GO:0006458;GO:0006461;GO:0006810;GO:0007021;GO:0007339;GO:0008037;GO:0008152;GO:0009987;GO:0009988;GO:0010941;GO:0015031;GO:0016043;GO:0019538;GO:0022414;GO:0022607;GO:0034621;GO:0034622;GO:0035036;GO:0042000;GO:0042981;GO:0043067;GO:0043170;GO:0043623;GO:0043933;GO:0044053;GO:0044237;GO:0044238;GO:0044260;GO:0044267;GO:0044417;GO:0044419;GO:0045184;GO:0048610;GO:0050789;GO:0050794;GO:…	GO:0000166;GO:0005488;GO:0005515;GO:0005524;GO:0017076;GO:0019899;GO:0030554;GO:0031625;GO:0032553;GO:0032555;GO:0032559;GO:0035639;GO:0051082	GO:0000242;GO:0000785;GO:0000790;GO:0000792;GO:0001669;GO:0005720;GO:0005794;GO:0005813;GO:0005815;GO:0005829;GO:0005832;GO:0005874;GO:0016023;GO:0030141;GO:0031410;GO:0031982;GO:0031988;GO:0032991;GO:0043226;GO:0043227;GO:0043228;GO:0043229;GO:0043230;GO:0043231;GO:0043232;GO:0043234;GO:0044297;GO:0044421;GO:0044422;GO:0044424;GO:0044427;GO:0044428;GO:0044430;GO:0044444;GO:0044445;GO:0044446;GO:…	1.0223	0.9932	0.988	0.8306	0.7806	0.7862	0.9265	0.9068	0.8497	1.0409	0.9718	0.975
Q06830	PRDX1_HUMAN	reviewed	Peroxiredoxin-1 (EC 1.11.1.15) (Natural killer cell-enhancing factor A) (NKEF-A) (Proliferation-associated gene protein) (PAG) (Thioredoxin peroxidase 2) (Thioredoxin-dependent peroxide reductase 2)	PRDX1	Homo sapiens (Human)	anatomical structure development;anatomical structure homeostasis;biological regulation;biosynthetic process;catabolic process;cell killing;cell proliferation;cellular biosynthetic process;cellular catabolic process;cellular macromolecule metabolic process;cellular metabolic process;cellular nitrogen compound metabolic process;cellular process;cellular response to chemical stimulus;cellular respo…	antioxidant activity;binding;catalytic activity;cation binding;heme binding;ion binding;iron ion binding;metal ion binding;oxidoreductase activity;oxidoreductase activity, acting on paired donors, with incorporation or reduction of molecular oxygen;oxidoreductase activity, acting on peroxide as acceptor;peroxidase activity;peroxiredoxin activity;tetrapyrrole binding;thioredoxin peroxidase activit…	cell part;chromatin;chromosomal part;cytoplasm;cytoplasmic membrane-bounded vesicle;cytoplasmic part;cytoplasmic vesicle;cytosol;euchromatin;extracellular membrane-bounded organelle;extracellular organelle;extracellular region part;extracellular space;extracellular vesicular exosome;intracellular membrane-bounded organelle;intracellular non-membrane-bounded organelle;intracellular organelle;intra…	GO:0000302;GO:0000303;GO:0000305;GO:0001501;GO:0001894;GO:0001895;GO:0001906;GO:0001909;GO:0002228;GO:0002252;GO:0002376;GO:0002443;GO:0002449;GO:0006139;GO:0006352;GO:0006367;GO:0006801;GO:0006807;GO:0006917;GO:0006950;GO:0006952;GO:0006955;GO:0006979;GO:0008152;GO:0008283;GO:0009056;GO:0009058;GO:0009966;GO:0009987;GO:0010035;GO:0010467;GO:0010627;GO:0010941;GO:0010942;GO:0012502;GO:0016070;GO:…	GO:0003824;GO:0004601;GO:0005488;GO:0005506;GO:0008379;GO:0016209;GO:0016491;GO:0016684;GO:0016705;GO:0020037;GO:0043167;GO:0043169;GO:0046872;GO:0046906;GO:0046914;GO:0051920	GO:0000785;GO:0000790;GO:0000791;GO:0005615;GO:0005634;GO:0005719;GO:0005730;GO:0005737;GO:0005759;GO:0005782;GO:0005829;GO:0016023;GO:0031410;GO:0031907;GO:0031974;GO:0031982;GO:0031988;GO:0042470;GO:0043226;GO:0043227;GO:0043228;GO:0043229;GO:0043230;GO:0043231;GO:0043232;GO:0043233;GO:0044421;GO:0044422;GO:0044424;GO:0044427;GO:0044428;GO:0044429;GO:0044438;GO:0044439;GO:0044444;GO:0044446;GO:…	1.1311	0.9288	0.9721	0.8359	0.9482	0.8672	0.8251	0.8098	0.9058	0.5309	0.6429	0.6339
P34897	GLYM_HUMAN	reviewed	Serine hydroxymethyltransferase, mitochondrial (SHMT) (EC 2.1.2.1) (Glycine hydroxymethyltransferase) (Serine methylase)	SHMT2	Homo sapiens (Human)	amine biosynthetic process;amine metabolic process;biological regulation;biosynthetic process;carboxylic acid biosynthetic process;carboxylic acid metabolic process;cellular amine metabolic process;cellular amino acid biosynthetic process;cellular amino acid metabolic process;cellular aromatic compound metabolic process;cellular biosynthetic process;cellular component assembly;cellular component …	aldehyde-lyase activity;amine binding;amino acid binding;binding;carbon-carbon lyase activity;carboxylic acid binding;catalytic activity;chromatin binding;cofactor binding;glycine hydroxymethyltransferase activity;hydroxymethyl-, formyl- and related transferase activity;L-allo-threonine aldolase activity;lyase activity;pyridoxal phosphate binding;threonine aldolase activity;transferase activity;t…	cell part;cytoplasmic part;cytoskeleton;extracellular membrane-bounded organelle;extracellular organelle;extracellular region part;extracellular vesicular exosome;intracellular membrane-bounded organelle;intracellular non-membrane-bounded organelle;intracellular organelle;intracellular organelle lumen;intracellular organelle part;intracellular part;membrane;membrane-bounded organelle;membrane-bou…	GO:0006082;GO:0006461;GO:0006520;GO:0006544;GO:0006545;GO:0006563;GO:0006564;GO:0006725;GO:0006730;GO:0006732;GO:0006760;GO:0006807;GO:0008152;GO:0008284;GO:0008652;GO:0009058;GO:0009069;GO:0009070;GO:0009308;GO:0009309;GO:0009987;GO:0016043;GO:0016053;GO:0019264;GO:0019752;GO:0022607;GO:0034641;GO:0035999;GO:0042127;GO:0042180;GO:0042558;GO:0043436;GO:0043933;GO:0044106;GO:0044237;GO:0044238;GO:…	GO:0003682;GO:0003824;GO:0004372;GO:0004793;GO:0005488;GO:0008732;GO:0016597;GO:0016740;GO:0016741;GO:0016742;GO:0016829;GO:0016830;GO:0016832;GO:0019842;GO:0030170;GO:0031406;GO:0043176;GO:0048037;GO:0070279	GO:0005739;GO:0005743;GO:0005758;GO:0005759;GO:0005856;GO:0009295;GO:0015630;GO:0016020;GO:0019866;GO:0031090;GO:0031966;GO:0031970;GO:0031974;GO:0031982;GO:0031988;GO:0042645;GO:0043226;GO:0043227;GO:0043228;GO:0043229;GO:0043230;GO:0043231;GO:0043232;GO:0043233;GO:0044421;GO:0044422;GO:0044424;GO:0044429;GO:0044444;GO:0044446;GO:0044464;GO:0065010;GO:0070013;GO:0070062	0.9927	1.0277	0.9834	1.1288	1.1137	1.0409	0.88	0.8832	0.974	0.793	0.7841	0.766
P27487	DPP4_HUMAN	reviewed	Dipeptidyl peptidase 4 (EC 3.4.14.5) (ADABP) (Adenosine deaminase complexing protein 2) (ADCP-2) (Dipeptidyl peptidase IV) (DPP IV) (T-cell activation antigen CD26) (TP103) (CD antigen CD26) [Cleaved into: Dipeptidyl peptidase 4 membrane form (Dipeptidyl peptidase IV membrane form); Dipeptidyl peptidase 4 soluble form (Dipeptidyl peptidase IV soluble form)]	DPP4	Homo sapiens (Human)	biological regulation;cell activation;cell migration;cell motility;cellular component movement;cellular process;endothelial cell migration;entry into cell of other organism involved in symbiotic interaction;entry into host;entry into host cell;entry into other organism involved in symbiotic interaction;entry of virus into host cell;immune system process;interaction with host;interspecies interact…	binding;catalytic activity;dipeptidyl-peptidase activity;endopeptidase activity;enzyme binding;exopeptidase activity;hydrolase activity;identical protein binding;peptidase activity;peptidase activity, acting on L-amino acid peptides;protease binding;protein binding;protein dimerization activity;protein homodimerization activity;receptor activity;receptor binding;serine hydrolase activity;serine-t…	adherens junction;anchoring junction;apical plasma membrane;cell junction;cell part;cell projection;cell projection membrane;cell projection part;cell surface;cell-cell junction;cell-substrate adherens junction;cell-substrate junction;cytoplasmic membrane-bounded vesicle;cytoplasmic part;cytoplasmic vesicle;endocytic vesicle;extracellular membrane-bounded organelle;extracellular organelle;extrace…	GO:0001666;GO:0001775;GO:0002376;GO:0002682;GO:0002684;GO:0002694;GO:0002696;GO:0006928;GO:0006950;GO:0008284;GO:0009987;GO:0010715;GO:0010716;GO:0016477;GO:0022407;GO:0030155;GO:0030260;GO:0031294;GO:0031295;GO:0033628;GO:0033632;GO:0040011;GO:0042110;GO:0042127;GO:0042221;GO:0043542;GO:0044409;GO:0044419;GO:0045321;GO:0046649;GO:0046718;GO:0048518;GO:0048519;GO:0048522;GO:0048523;GO:0048870;GO:…	GO:0001618;GO:0002020;GO:0003824;GO:0004175;GO:0004252;GO:0004872;GO:0005102;GO:0005488;GO:0005515;GO:0008233;GO:0008236;GO:0008238;GO:0008239;GO:0016787;GO:0017171;GO:0019899;GO:0042802;GO:0042803;GO:0046983;GO:0070011	GO:0005765;GO:0005774;GO:0005886;GO:0005911;GO:0005912;GO:0005924;GO:0005925;GO:0009986;GO:0016020;GO:0016021;GO:0016023;GO:0016324;GO:0030027;GO:0030054;GO:0030055;GO:0030139;GO:0031090;GO:0031224;GO:0031253;GO:0031256;GO:0031258;GO:0031410;GO:0031982;GO:0031988;GO:0042995;GO:0043226;GO:0043227;GO:0043229;GO:0043230;GO:0043231;GO:0044421;GO:0044422;GO:0044424;GO:0044425;GO:0044437;GO:0044444;GO:…	0.9661	0.9293	1.1508	1.9212	2.1986	2.8017	1.9132	2.7691	2.437	2.6464	2.9061	3.1888
P50990	TCPQ_HUMAN	reviewed	T-complex protein 1 subunit theta (TCP-1-theta) (CCT-theta) (Chaperonin containing T-complex polypeptide 1 subunit 8) (Renal carcinoma antigen NY-REN-15)	CCT8	Homo sapiens (Human)	binding of sperm to zona pellucida;cell recognition;cell-cell recognition;cellular component assembly;cellular component assembly at cellular level;cellular component organization;cellular component organization at cellular level;cellular component organization or biogenesis;cellular component organization or biogenesis at cellular level;cellular macromolecule metabolic process;cellular metabolic…	adenyl nucleotide binding;adenyl ribonucleotide binding;ATP binding;ATPase activity;ATPase activity, coupled;binding;catalytic activity;hydrolase activity;hydrolase activity, acting on acid anhydrides;hydrolase activity, acting on acid anhydrides, in phosphorus-containing anhydrides;nucleoside-triphosphatase activity;nucleotide binding;purine nucleotide binding;purine ribonucleoside triphosphate …	aggresome;cell body;cell part;centrosome;chaperonin-containing T-complex;cytoplasm;cytoplasmic part;cytoskeletal part;cytoskeleton;cytosol;cytosolic part;extracellular membrane-bounded organelle;extracellular organelle;extracellular region part;extracellular vesicular exosome;inclusion body;intermediate filament cytoskeleton;intracellular non-membrane-bounded organelle;intracellular organelle;int…	GO:0006457;GO:0006458;GO:0007339;GO:0008037;GO:0008152;GO:0009987;GO:0009988;GO:0016043;GO:0019538;GO:0022414;GO:0022607;GO:0035036;GO:0043170;GO:0044237;GO:0044238;GO:0044260;GO:0044267;GO:0046931;GO:0048610;GO:0051084;GO:0071840;GO:0071841;GO:0071842;GO:0071844	GO:0000166;GO:0003824;GO:0005488;GO:0005524;GO:0016462;GO:0016787;GO:0016817;GO:0016818;GO:0016887;GO:0017076;GO:0017111;GO:0030554;GO:0032553;GO:0032555;GO:0032559;GO:0035639;GO:0042623	GO:0005737;GO:0005813;GO:0005815;GO:0005829;GO:0005832;GO:0005856;GO:0005874;GO:0016234;GO:0016235;GO:0031982;GO:0031988;GO:0032991;GO:0043226;GO:0043227;GO:0043228;GO:0043229;GO:0043230;GO:0043232;GO:0043234;GO:0044297;GO:0044421;GO:0044422;GO:0044424;GO:0044430;GO:0044444;GO:0044445;GO:0044446;GO:0044464;GO:0045111;GO:0065010;GO:0070062	1.004	1.0079	0.9875	0.7798	0.7447	0.7344	0.8093	0.746	0.754	0.8333	0.7763	0.7778
Q63HN8	RN213_HUMAN	reviewed	E3 ubiquitin-protein ligase RNF213 (EC 2.3.2.27) (EC 3.6.4.-) (ALK lymphoma oligomerization partner on chromosome 17) (Mysterin) (RING finger protein 213) (RING-type E3 ubiquitin transferase RNF213)	RNF213	Homo sapiens (Human)	cellular macromolecule metabolic process;cellular metabolic process;cellular process;cellular protein metabolic process;macromolecule metabolic process;macromolecule modification;metabolic process;primary metabolic process;protein autoubiquitination;protein metabolic process;protein modification by small protein conjugation;protein modification by small protein conjugation or removal;protein modi…	acid-amino acid ligase activity;ATPase activity;binding;catalytic activity;cation binding;hydrolase activity;hydrolase activity, acting on acid anhydrides;hydrolase activity, acting on acid anhydrides, in phosphorus-containing anhydrides;ion binding;ligase activity;ligase activity, forming carbon-nitrogen bonds;metal ion binding;nucleoside-triphosphatase activity;pyrophosphatase activity;small co…	cell part;cytoplasm;intracellular non-membrane-bounded organelle;intracellular organelle;intracellular organelle part;intracellular part;membrane;non-membrane-bounded organelle;nuclear part;nucleolus;organelle;organelle part	GO:0006464;GO:0008152;GO:0009987;GO:0016567;GO:0019538;GO:0032446;GO:0043170;GO:0043412;GO:0044237;GO:0044238;GO:0044260;GO:0044267;GO:0051865;GO:0070647	GO:0003824;GO:0004842;GO:0005488;GO:0008270;GO:0016462;GO:0016787;GO:0016817;GO:0016818;GO:0016874;GO:0016879;GO:0016881;GO:0016887;GO:0017111;GO:0019787;GO:0043167;GO:0043169;GO:0046872;GO:0046914	GO:0005730;GO:0005737;GO:0016020;GO:0043226;GO:0043228;GO:0043229;GO:0043232;GO:0044422;GO:0044424;GO:0044428;GO:0044446;GO:0044464	1.0145	0.9693	1.0231	0.9531	0.9414	0.9721	1.0039	0.9001	0.9118	1.1092	1.0487	1.0212
Q9P2D1	CHD7_HUMAN	reviewed	Chromodomain-helicase-DNA-binding protein 7 (CHD-7) (EC 3.6.4.12) (ATP-dependent helicase CHD7)	CHD7	Homo sapiens (Human)	adult behavior;adult heart development;adult locomotory behavior;adult walking behavior;anatomical structure development;anatomical structure morphogenesis;appendage development;appendage morphogenesis;artery morphogenesis;behavior;biological regulation;biosynthetic process;blood circulation;blood vessel morphogenesis;cell activation;cell differentiation;cellular biosynthetic process;cellular com…	adenyl nucleotide binding;adenyl ribonucleotide binding;ATP binding;binding;catalytic activity;chromatin binding;DNA binding;helicase activity;hydrolase activity;hydrolase activity, acting on acid anhydrides;hydrolase activity, acting on acid anhydrides, in phosphorus-containing anhydrides;nucleic acid binding;nucleoside-triphosphatase activity;nucleotide binding;purine nucleotide binding;purine …	cell part;intracellular membrane-bounded organelle;intracellular non-membrane-bounded organelle;intracellular organelle;intracellular organelle part;intracellular part;membrane-bounded organelle;non-membrane-bounded organelle;nuclear part;nucleolus;nucleoplasm;nucleus;organelle;organelle part	GO:0001501;GO:0001701;GO:0001775;GO:0002376;GO:0002521;GO:0002791;GO:0003006;GO:0003007;GO:0003008;GO:0003013;GO:0006139;GO:0006325;GO:0006351;GO:0006355;GO:0006364;GO:0006396;GO:0006807;GO:0006996;GO:0007417;GO:0007423;GO:0007507;GO:0007512;GO:0007600;GO:0007605;GO:0007610;GO:0007626;GO:0007628;GO:0007635;GO:0008015;GO:0008152;GO:0008344;GO:0009058;GO:0009059;GO:0009653;GO:0009790;GO:0009792;GO:…	GO:0000166;GO:0003676;GO:0003677;GO:0003682;GO:0003824;GO:0004386;GO:0005488;GO:0005524;GO:0016462;GO:0016787;GO:0016817;GO:0016818;GO:0017076;GO:0017111;GO:0030554;GO:0032553;GO:0032555;GO:0032559;GO:0035639	GO:0005634;GO:0005654;GO:0005730;GO:0043226;GO:0043227;GO:0043228;GO:0043229;GO:0043231;GO:0043232;GO:0044422;GO:0044424;GO:0044428;GO:0044446;GO:0044464	0.8954	1.0097	1.0765	0.8483	0.9192	0.9609	1.0469	0.8962	1.0715	1.0932	1.2571	1.4142
P36776	LONM_HUMAN	reviewed	Lon protease homolog, mitochondrial (EC 3.4.21.53) (LONHs) (Lon protease-like protein) (LONP) (Mitochondrial ATP-dependent protease Lon) (Serine protease 15)	LONP1	Homo sapiens (Human)	aging;biological regulation;catabolic process;cellular catabolic process;cellular component assembly;cellular component assembly at cellular level;cellular component organization;cellular component organization at cellular level;cellular component organization or biogenesis;cellular component organization or biogenesis at cellular level;cellular macromolecular complex assembly;cellular macromolec…	adenyl nucleotide binding;adenyl ribonucleotide binding;ADP binding;ATP binding;ATPase activity;ATPase activity, coupled;ATP-dependent peptidase activity;binding;catalytic activity;DNA binding;DNA polymerase binding;endopeptidase activity;enzyme binding;G-quadruplex DNA binding;hydrolase activity;hydrolase activity, acting on acid anhydrides;hydrolase activity, acting on acid anhydrides, in phosp…	cell part;cytoplasm;cytoplasmic part;intracellular membrane-bounded organelle;intracellular non-membrane-bounded organelle;intracellular organelle;intracellular organelle lumen;intracellular organelle part;intracellular part;membrane;membrane-bounded organelle;membrane-enclosed lumen;mitochondrial matrix;mitochondrial nucleoid;mitochondrial part;mitochondrion;non-membrane-bounded organelle;nucleo…	GO:0000002;GO:0001666;GO:0006139;GO:0006259;GO:0006275;GO:0006461;GO:0006508;GO:0006515;GO:0006807;GO:0006950;GO:0006979;GO:0006996;GO:0007005;GO:0007568;GO:0008152;GO:0009056;GO:0009057;GO:0009719;GO:0009725;GO:0009889;GO:0009987;GO:0010033;GO:0010035;GO:0010038;GO:0010044;GO:0010556;GO:0010821;GO:0016043;GO:0019219;GO:0019222;GO:0019538;GO:0019941;GO:0022607;GO:0031323;GO:0031326;GO:0032042;GO:…	GO:0000166;GO:0000975;GO:0001067;GO:0003676;GO:0003677;GO:0003697;GO:0003723;GO:0003727;GO:0003824;GO:0004175;GO:0004176;GO:0004252;GO:0005488;GO:0005515;GO:0005524;GO:0008233;GO:0008236;GO:0016462;GO:0016787;GO:0016817;GO:0016818;GO:0016887;GO:0017076;GO:0017111;GO:0017171;GO:0019899;GO:0030554;GO:0032553;GO:0032555;GO:0032559;GO:0035639;GO:0042623;GO:0043531;GO:0043565;GO:0043566;GO:0044212;GO:…	GO:0005737;GO:0005739;GO:0005759;GO:0009295;GO:0016020;GO:0031974;GO:0042645;GO:0043226;GO:0043227;GO:0043228;GO:0043229;GO:0043231;GO:0043232;GO:0043233;GO:0044422;GO:0044424;GO:0044429;GO:0044444;GO:0044446;GO:0044464;GO:0070013	1.0178	1.0828	0.9123	1.1076	1.0835	1.0394	0.7966	0.7694	0.8646	0.6871	0.75	0.6553
[truncated: 4,633 more rows]

## Sheet: Supplementary Table 2
Supplementary Table 2: Curated dataset used for volcano plot in Fig 2a (D14C vs D0C)
Significant UP or DOWN expression	-LOG(q-value)'	Difference	Protein names	Gene names	Primary Accession	Entry name	Status	Organism	D0C1	D0C2	D0C3	D14C1	D14C2	D14C3
NO	0.980025	0.16363	Mitochondrial amidoxime-reducing component 1 (mARC1) (EC 1.-.-.-) (Molybdenum cofactor sulfurase C-terminal domain-containing protein 1) (MOSC domain-containing protein 1) (Moco sulfurase C-terminal domain-containing protein 1)	MTARC1	Q5VT66	MARC1_HUMAN	reviewed	Homo sapiens (Human)	-0.0390436	0.0593554	-0.0266459	0.0192037	0.250234	0.215119
DOWN	3.15767	-0.424252	Mitochondrial amidoxime reducing component 2 (mARC2) (EC 1.-.-.-) (Molybdenum cofactor sulfurase C-terminal domain-containing protein 2) (MOSC domain-containing protein 2) (Moco sulfurase C-terminal domain-containing protein 2)	MTARC2	Q969Z3	MARC2_HUMAN	reviewed	Homo sapiens (Human)	-0.00621696	0.0104934	-0.00694164	-0.376695	-0.513955	-0.384772
UP	3.00647	0.461448	E3 ubiquitin-protein ligase MARCH5 (EC 2.3.2.27) (Membrane-associated RING finger protein 5) (Membrane-associated RING-CH protein V) (MARCH-V) (Mitochondrial ubiquitin ligase) (MITOL) (RING finger protein 153) (RING-type E3 ubiquitin transferase MARCH5)	MTARC5	Q9NX47	MARH5_HUMAN	reviewed	Homo sapiens (Human)	0.0519985	-0.024003	-0.0365258	0.43328	0.395282	0.547252
UP	1.58489	0.429927	Alpha-1B-glycoprotein (Alpha-1-B glycoprotein)	A1BG	P04217	A1BG_HUMAN	reviewed	Homo sapiens (Human)	0.0352017	0.101784	-0.193965	0.260748	0.411535	0.560519
[truncated: 4,815 more rows]

## Sheet: Supplementary Table 3
Supplementary Table 3: Curated dataset used for volcano plot in Fig 2b (D21C vs D0C)
[truncated: 4,820 more rows]

## Sheet: Supplementary Table 4
Supplementary Table 4: Curated dataset used for volcano plot in Fig 2c (D28C vs D0C)
[truncated: 4,820 more rows]

[truncated: 8 more sheets: Supplementary Table 5, Supplementary Table 6, Supplementary Table 7, Supplementary Table 8, Supplementary Table 9, Supplementary Table 10, Supplementary Table 11, Supplementary Table 12]
